# Supplementary material for: Enhancing products performance evaluation through hybrid DistilRoBERTa and BiGRU models
Source: PLoS One. 2026 May 26;21(5):e0348316. doi: 10.1371/journal.pone.0348316 (PMC13210267; doi:10.1371/journal.pone.0348316)
Supplement: S1 File — (CSV) [file pone.0348316.s001.csv]

Reviews	sentiment
I order 3 of them and one of the item is bad quality. Is missing backup spring so I have to put a pcs of aluminum to make the battery work.	NEGATIVE
Bought a lot of batteries for Christmas and the AmazonBasics Cell have been good. I haven't noticed a difference between the brand name batteries and the Amazon Basic brand. Just a lot easier to purchase and have arrive at the house and have on hand. Will buy again.	POSITIVE
When I first started getting the Amazon basic batteries I really liked them. With recent purchases, they do not seem to last like they had, or maybe a mixed-bag (inconsistent with some lasting better than others). I have not done any tests, but feel some other brands may last longer. However, the price is hard to beat.	NEGATIVE
Use it for my fish tank's light at night and works great, I love how you can easily switch it off and on if you want it on while guests are there.	POSITIVE
These Amazon batteries did the job although I gave 4star only because I had a few I would say a hand full of batteries that were not as strong or were pretty weak but out of a box of 48 batteries, I will definitely buy again for this priceIm pretty well satisfied.Thank you!	POSITIVE
these were under a light we thought they were there to fit the light when they arrived and nice company they were not the batteries we needed it should have been aa but that is ok,it was our fault not knowing this. thanks..	NEGATIVE
These batteries don't last even in a simple digital clock. 2 weeks at best.	NEGATIVE
AmazonBasics batteries are quite good in terms of capacity -- pretty much tied for the top spot compared to the other 6 brands I've tested, but other brands have the edge in capacity per dollar. When I computed value by dividing capacity by the cost per battery of the cheapest package size, they took a respectable third place, and they have the advantage of being a trusted name compared to the va…	POSITIVE
Great basic batteries! Fantastic price. I like having a stockpile. When my kids get toys at Christmas I feel like Oprah. YOU get a battery! and YOU get a battery!...	POSITIVE
I used to buy batteries from Costco which come under Kirkland brand. I thought of testing Amazon Basics based on my experience of other Amazon Basics products in the past. These batteries are way better than Kirkland, Energizer and Duracell. The cost is nicely placed. Now my kids have more time to play with toys before the need to replace the batteries. A clear thumbs up!	POSITIVE
I bought the smaller pack last time and didn't realize how quickly it runs out. Very happy with this amount of batteries.	NEGATIVE
You know those crazy cheap batteries that are so light you practically hit yourself in the face when you pick one up These aren't those.I've already purchased a couple sets of these and have been really happy with the quality/lifespan. I'd say they're DEFINTELY comparable to the more expensive name brands. I've happily recommended them to friends and family, and it's so handy always having plenty…	POSITIVE
Ive been buying these since they started selling them. The last batch, I had one that leaked. It was in a rather expensive candle, so a heads up for those using this battery to check once in a while. Ive never had this happen before. It turned all brown on one side and could have ruined my candle if I didnt clean it out real good. The battery was only week old, used infrequently in an air conditi…	NEGATIVE
I've been buying AAA alkaline batteries in packages of four at the dollar store and thought I was getting a pretty good deal on the price, but it bothered me to have to throw away so much packaging every time I needed four batteries. Then I was checking out a fellow reviewer's profile and found a review of the AmazonBasics AAA batteries. He (or she, I can't remember) claimed these work as well or…	POSITIVE
Love these batteries. They last just as long as the top name brand battery for a fraction of the price. Look no further. Check out the discharge and compare. They are solid!	POSITIVE
I have been using these batteries for some time now and they seem to be holding up as well or better than any name brand I have used in the past. The price, packaging and shelf life make Amazon batteries a winner.	POSITIVE
You get what you pay for in life bht for the lrice and amount these are actually great one say or two days of strong power for flashlights or wireless headphones etc. For remotes theyblast for quite a while. Package was nice fast delivery thunking of actually buying different sizes for other electronics ...would definitly order again ...kinda like gas not premium or regular something like a plus …	NEGATIVE
They didn't last very long in my cheap camera. With them not being lithium I didn't expect them to last forever, but I should of gotten more then a days use out of them. In my Xbox controller they lasted an adequate amount of time. So all in all these definitely aren't for heavy use and the price point reflects that.	NEGATIVE
Iv'e got these batts in a bunch of holiday candles. Going strong. Great price. If they poop out early, I'll update this post.	POSITIVE
Amazon Basic Batteries are the best, I buy them in all varieties.	POSITIVE
Not the first time I have bought Amazon Basic products and won't be the last. From my experience these products do just as well as any name brand product but with less experience. Love the packaging these batteries came in and so far from what I can tell work like a charm. Put them in a couple of my gadgets and worked perfectly. The way we go through batteries the cost savings is well worth it.	POSITIVE
Amazon basics batteries are just as good as the name brands from my experience. Well packaged in easy open box, whivh I appreciate since I have arthritis. Box is small enough to keep the rest of the batteries from getting all over and easy to find when replacement is needed. A	POSITIVE
I started buying these large packs of Amazon batteries because of the great value and previous experience with Amazon Basic products. These batteries seem to work as well as my Energizers and Duracells at a fraction of the cost. I will be buying more AA and AAA when I run low. That should take a while with this large pack.	NEGATIVE
So far, these hold up really well. For the price, they are simply unbeatable. They come packaged in a small, generic box. I've now tried 4 AmazonBasics products, and I haven't got a complaint about any so far. Amazon seems to not only want to make cheap products, but they also don't seem to want to get complaints and returns as well. Who has time for all of the mess So, do it right the first time…	NEGATIVE
I don't know what you expect to read here. Some elaborate review about how these batteries are amazing from the packaging to the ease of installation etc No, they are AS A batteries that are cost effective and do their job properly. No.magic smoke yet so can't complain. 10/10	POSITIVE
My 37 days old Amazon fire stick quit working, the system was fine it just seemed like the remote wasn't getting any juice. Tried 3 different sets of these batteries in it and it still wouldn't work-and yes, I put them in the right way. Contacted Amazon about the limited warranty on remote as it was just past 30 days purchased and couldn't return, but before sending back for warranty service and …	NEGATIVE
Everything we have around the house uses batteries, so we go through them fast. I like purchasing in bulk because I don't have to purchase them as often and they are a little cheaper that way. I was a little nervous to purchase the AmazonBasics brand, because I wanted to make sure that I purchased a quality battery. We normally purchase Duracell.I am happy to see that the quality is just as good …	POSITIVE
I work in an electronics lab and did a test against the big name batteries and the discharge curve and performance was exactly the same as the brand that stars with E !!! Very good value	POSITIVE
I bought these batteries being skeptical about their price and quality - since when were store brand batteries ever really good and worth the cost Well Amazon will surprise you again with another great addition to AmazonBasics. These batteries are as good as if not better than major name brands. I have been using these batteries in devices that typical run down alkaline batteries in a couple of w…	POSITIVE
I love these batteries from Amazon and will continue to buy them for my controllers for gaming as they are strong enough to deal with them. I get a long life from these. As long as I do from my Duracells! I complete this review after either I or an immediate family member has tested the product thoroughly. Sometimes I have very little to say about a product if it works and it does what it is adve…	POSITIVE
These work as well as any standard-type batteries on the market. They last just as long as the name brand batteries. I don't know how well they store because I have been giving a lot to kids who had inferior batteries in their handhelds. I ran out that way. They use those handhelds constantly, but they haven't had to replace any of the batteries I gave them (it's been a couple of months). Other d…	POSITIVE
Awesome price, awesome batteries. I will never buy batteries anywhere else again, this deal is hard to beat.	NEGATIVE
Still running strong after I had a string of battery-operated lights on for a whole week (in 8-hour shifts of darkness).	POSITIVE
Well, these are basic, average, ordinary non-rechargeable AA batteries. You get 100 in bundles of 4 tightly wrapped in plastic, all packaged in a plain corrugated cardboard box. The price is good. The batteries are plentiful. I've read reviewer complaints here that the battery quality is inferior, that they don't work, or explode, or ooze, or don't last very long. I can't tell you about this. I d…	NEGATIVE
Theses did not work. Wanted to make sure I had batteries for the item I was purchasing but they did not work. I had to dig some out of my junk drawer.	NEGATIVE
Terrible. Just changed the batteries on my wireless keyboard... yesterday. Already dead. Put another set in low powered christmas lights. Dead in about an hour. (I have another identical christmas light set, powered by Energizer batteries. Still going after many many days of running).Unfortunately bought the 48 pack. Won't make this mistake again.	NEGATIVE
Basic AA batteries for a good price.	POSITIVE
Easy decision, the amazon basics line of products has always worked well for me, and amazon customer service on their stuff is amazing if you need it.There is little difference in Alkaline batteries. (Costco hits top rank in consumer reports, but I have not seen their amazon battery rating.)But ordering from amazon is so easy, and the quality is good	POSITIVE
The box is actually quite nice for storage. It is flat, and easy to open.	POSITIVE
Basic, alkaline battery, highly rate by CU	POSITIVE
They make things work!	POSITIVE
They're batteries. They work. Simple as that.	POSITIVE
Pros: Good batteries. I like the easy subscription option which helps make them even cheaper. Packaging is nicely done.Con: Found them cheaper.	POSITIVE
They're batteries. They make small devices work. What more is there to say	NEGATIVE
I used these batteries in a Canon 420 Speedflash. Normally, under multiple exposure (around 3 shots per second), using standard alkaline I'd get 3 continuous flashes before a miss, or with fancy High Discharge Rate Flash batteries (translate - Expensive!), I'd get 5-6 continuous flashes. The last photography shoot, I was asked to get back-to-back images of a person at a surprise Birthday Party. I…	POSITIVE
Are you like me! Do you have 46 devices in your home and they all seem to use AA! Amazon batteries are great quality super inexpensive and easy to get! It never fails that you need one or two batteries at 9 am or 9 pm and don't want the hassle of getting in the car for that 20 minute (or more) round trip to the drug store. A must have on the list of things worth having delivered to the house!	POSITIVE
What's to say They're batteries and they're from Amazon. Just another staple item you'll need at a great price. Why shop anywhere else	NEGATIVE
I love that it comes in a box. So smart for batteries. You don't have a lot of loose batteries like you do once you open a blister pack.	POSITIVE
Just purchased in October and replaced the batteries in my camping lantern this past week using these. The batteries leaked inside the lantern so badly that it wrecked the device altogether. I attempted to clean the contacts and use a different brand batteries, but enough battery acid leaked that the plastic and internals have a permanent coat of oxidation on it. Had to buy a new lantern. Do not …	NEGATIVE
Batteries seem fine. Hard to tell if they are as good as name brand until I use them for a while.	POSITIVE
I haven't had these batteries long enough to tell you if they last a long time or not but for the price you can't go wrong and I trust the Amazon basic batteries to be a better value than buying Energizer or Duracell batteries online that might come from a seller who is knocking them off from China	NEGATIVE
Batteries seem to work fine but they are packaged in multiples of 4 and it's an annoyance to break open a new pack each time. What's the point in buying in bulk with so much packaging	NEGATIVE
Difficult to be excited about AA batteries but everything about the purchase was as advertised. They were well packaged and even arrived several days early. They are working well. My regret is that I did not order AAA batteries at the same time.	POSITIVE
Batteries where used in mt solar light actually work well! Amazon could sell rechargeable that is some thing I'm very interested! I use a lot during summer and winter!	POSITIVE
Easy to order easy to keep a reoccurring order if you tend use batteries often. I don't notice a difference between this brand or a more popular branch in terms of durability. We keep them on hand at our house because you never know when you'll need one or four of them. I'll be ordering them again soon.	NEGATIVE
I installed three of these beautiful AAA cells into my bike light. Now I believe that I am less likely to die in a violent crash with a car.	NEGATIVE
Best product from amazon basics,packaging is super good and easy to use	POSITIVE
Wow!!!! I bought this sick to the wall light for a closet and it was dim really dim, even with rayovac brand new it was brighter but not impressive. Upon trying these out I was blinded by how bright it was. Box also works nicely to keep batteries in one place.	POSITIVE
I got these for my grandkids toys and just got them cause they were cheap and would deliver. Well I was wrong! They been playing with their toys since Christmas and the batteries are still going strong. So my recommendation these are the ones to buy.	POSITIVE
Best price and easy to order. I only buy Amazon Basics batteries now.	NEGATIVE
I like that these were wrapped in plastic in sets of 4 to help keep them organized. These worked well and restocked my battery storage area. The box was simple and compact, no larger than it had to be - this is never the case at big box stores. Thanks, Amazon!	POSITIVE
Everyone needs extra batteries around the house. These Amazon Basics AA are in every control that I have in my home. As far as I can tell they last as long as the expensive main brands. Get a box of batteries, throw them in 'that' drawer, and never run out of batteries again.	NEGATIVE
These batteries are great, and a real value when you buy in bulk. I would highly advise you to buy more then you need because the higher you go the bigger discount you get. They come shipped in very good packaging, and packed tight to keep them safe. If you buy many the packaging can be used for safe storage.The performance of these batteries is about what you would come to expect from Amazon. Th…	POSITIVE
I looked at the math about the capacity and strength and longevity of different batteries and a lot of them are similar, including these, and these make the most sense price wise.I have tried HUNDREDS of rechargeable batteries and they get recharged a couple of times and then disappear. At a certain point they are just a waste of money.	NEGATIVE
This is the best deal I've found for batteries. Now I can always have plenty on hand. The simple packaging is a plus over store bought blister packed batteries too.	POSITIVE
These are awesome. They're an amazing value - buying Amazon batteries in bulk is the best deal I've found anywhere. And the subscribe and save option is awesome when you have kids in the house - gadgets and remotes and games and controllers and toys, oh my! This keeps you ready and stocked.I also like the way they're packaged - plastic wrap is easy to tear off, but holds together sets of 4, all b…	POSITIVE
I personally think that these batteries are as good as name brand ones for half the price! I primarily use these in my xbox one controllers and change batteries maybe twice a month of heavy play. Definitely worth the purchase!	POSITIVE
Long lasting and a great value! Come in very basic packaging, most likely to cut cost. Will buy again!	POSITIVE
I have encountered several AmazonBasics batteries lately which were dead on arrival. Since they are cheap, I just throw them in the trash and try some more. However this is concerning. If this occurs much more I will stop using them and purchase more traditional, reliable brands. Simply beware when you purchase these, some bad ones may be mixed in the batch.	NEGATIVE
I have quickly become a fan of Amazon Basics products. You just can't beat the price and quality. These batteries run just as long as the Duracell's I had before this purchase. I bought these based on the reviews and because the price was so good. I bought both double and triple A batteries and use them is Wireless mouse ( I have 3 Amazon Basic wireless mice), TV remotes and clocks. So far, I hav…	POSITIVE
These perform and last just as well as Energizer or Duracell. We burn through these at my office for wireless keyboards and mice, so I needed to restock at a good price. I've never had any complaints by anything made by AmazonBasics at all. These come in a simple cardboard box that's sealed. Inside that box, you have two rows of sealed/wrapped batteries. They worked great for my needs, and will r…	NEGATIVE
bought these batteries because the duracell batteries tend to leak, but these batteries i had to replace in five light sets that the duracellslast months these lasted a week. The duracells leak but only if you leave them dormant in the fixture.	NEGATIVE
I purchased these a little more than skeptical about how long these would actually last. But 100 battery pack at about 20 that's a pretty great steal and I figured if they run out fast well I have a 100 to go through. So I said why not and bought them. They arrived and I put them to the test since apparently all gizmos and gadgets require like 4 of these bad boys.I can not even describe how pleas…	POSITIVE
Simple packaging. No frills. It just works. These are standard batteries and will last as long as any others you'll find, but at a MUCH better price than any store will have.	POSITIVE
For some reason, they are not working very well with my wireless mouse. Mouse pointer mover very slowly when I use these batteries, but it works fine when I use different batteries	POSITIVE
Not sure how long these last yet, but seem fine so far. I like the box they come in that is strong, but then they put hard plastic wrap on 4 packs of the battery that are a pain to remove. Get out your knife, don't cut yourself.	POSITIVE
I was sick and tired of my duracells leaking so I bought these. Only one month in, so it's hard to know if they leak, but so far so good. No complaints.	POSITIVE
your basic batteries but cheaper. Did not notice shorter life span. Great for college	POSITIVE
Great value for the money. While I cannot compare this to any other batteries lifespan, they have been going for about a month strong now in frequently used devices.	NEGATIVE
love the little box it comes in and easy to open. works just like other batteries.	POSITIVE
When I think of all of the money that I've spent so far on batteries, I am actually a bit furious! I buy batteries for all sorts of things for my family. And to think, these batteries were here all along, and I should've bought them along time ago! Amazon basics batteries are definitely worth the buy! not only do you get the size that you need when you need it, you get enough in a simple package …	POSITIVE
I've had these AA Amazon batteries for a month now and I've had no issues. I replaced the batteries in many of my sons toys when I first got them and all of the toys are still going strong.This pack of batteries comes with 48 AA batteries. It comes in a nice box which I'm still using to keep the unused ones in for storage. I think that the value of these are much better than any other brand. At W…	POSITIVE
Price per battery this is tough to beat. Performance/longevity wise, these beat out most every generic battery I've used and keeps up with the big brands too. You can't go wrong with these - especially if you have a household with kids ... kids have this magic that makes batteries deplete just by being around them .... lol	NEGATIVE
Great basic alkaline batteries at a terrific price.	POSITIVE
Really excellent value here. They ship in a nice little box that's easy to store, within the box, the batteries are separated into plastic-wrapped packs of 4.	POSITIVE
Cant beat the price, and these batteries seem to last forever even with heavy use. I grabbed this multi pack because you never know when you'll need AAA's and they've come in handy.	POSITIVE
Great value on amazon basic batteries.	POSITIVE
They're batteries. They're cheaper than Wal-Mart. What more could you want I don't have stats on whether they last longer than Duracell or Energizer, but at this price I don't think it really matters. The brand Amazon Basics has tons of useful stuff all the way from batteries to laptop bags and more. It seems like Amazon wasn't enough of a household name so they're trying to make it so everything…	NEGATIVE
These work just as well as the name-brands, come in easy to access packaging, and are a great value! Will never buy batteries from a big box store again!	POSITIVE
Does the job. Seems to have good life. One complaint is that the batteries are in sealed groups of 4 which complicates opening them. A simple box of 48 loose would be much easier to deal with.	NEGATIVE
Something as simple as a pack of batteries brought to you by Amazon at a more than competitive price delivered to your door. How could you go wrong	NEGATIVE
I like how easy and fast it is to order these batteries. This is a really good price for the convenience aspect.	POSITIVE
Cheap and easy batteries in an easy open package that is also recyclable and good for storage. Perfect for those toys (child and adult toys) that are constantly using batteries. I wish Amazon offered a package with prepaid return postage for recycling. I would pay an extra dollar or something if I could pack them back in the box and ship them back to Amazon for recycling. YOU HEAR THAT AMAZON	POSITIVE
If you, like me, dont care what batteries you use in your TV remote these are fine for youPros-Um 100 batteriesThey come in packs of 4, so not loose batteries rolling aroundCons-I hear they may drain quicker than more expensive batteries. To that I say: I have 99 more where that came from.	NEGATIVE
With four kids under the roof, their toys are always in need of AA batteries. I had purchased this AmazonBasics pack of AA batteries for exactly that purpose. The expiration year reads 2024, but after just two years of sitting on the shelf, the batteries that are left are all but dead. They weren't left in cold storage to freeze, they were right on the shelf in our living room. I ended-up going t…	NEGATIVE
I got two of these batteries with my Fire TV stick. Loaded them in and everything was good for 1.5 days. Then the Fire TV stick stopped responding. I trouble shooted with no fix. Called customer service and they had me trouble shoot too, started by saying can you change the batteries.... my response ... seriously, you want me to change the batteries, it's a freaking TV stick what could possibly b…	NEGATIVE
Amazon Batteries! They got me on the price, but how's the performance! Honestly I can't tell cause who's counting I usually by pro cells because Sometimes I'm a pro. Just kidding but really i work in entertainment so we use pro cells but I bought a box of these just to keep handy and save the day when pro cells are not available. These really aren't that bad. Pro TIP: Make sure you dispose them p…	POSITIVE
AAA batteries. They make things go. I, uh...I have nothing else. I mean, batteries are pretty much--Oh, wait! They're quite shiny also.	POSITIVE
I have no idea why these batteries are reviewed so well. I used them in a small LED keyboard light for my computer, and I had to change them weekly. Sure you get more batteries for less money, but in total I think you'd be better off buying a quality brand.	NEGATIVE
Batteries don't last that long I bought these for some of the little round lights that go in your closets or under your cabinets they didn't make it a week which was sad.	NEGATIVE
Spend a few more dollars and get a branded one. These discharge very fast. Had to keep changing my wall clock battery every 2 months when I had these. Got an energizer battery and that stayed for more than a year. Didn't expect amazon product to be of such poor quality.	NEGATIVE
Purchased these 3 months ago in addition to a higher end () brand that came with a 9 docket charger. The higher end rechargeables are still going strong. These leaked battery acid all over my charger and ruined one docket, and ruined an under cabinet puck light. Save your money! They won't last!	NEGATIVE
Because paying 20-40 dollars at Walmart (depending on type) for the same thing makes sense right If you are like me and have 3 kids that all have annoying gizmos and electronic crap that takes batteries it is hard to beat Amazon's bulk batteries.These seem to have the same general capacity of a standard Energizer. I have not tested these with my joule thief to see how long they can last. But I'd …	NEGATIVE
Batteries last a decent amount for things like toys and remotes. The packages come 4 each in a plastic wrap so you don't have to worry about loose batteries floating around after you open the box.	POSITIVE
These are batteries so what can one say. ...they are economical and function. I bought light motion that require 3 AAA batteries. I needed 9 and they all work flawlessly. Plus now my remote control also works too.	POSITIVE
I was really excited to find a great deal on batteries. I would have to say if you just used these batteries for remote controls. And basic stuff then this would be the battery pick hands down. I could not believe how many batteries I went through for a child's toy. These batteries don't hold there ground against brand name. I burnt through 24 amazon batteries in one month on my son's hot wheel c…	NEGATIVE
Put these batteries in led string lights on two wreaths, place kirkland batteries in another set of the same lights....guess what Amazon batteries loose their power quickly. Kirkland batteries are still flashing strong,,,,,,Amazon batteries barely blink. Sorry Amazon, love you but not these for me.	NEGATIVE
Good price but batteries just don't last as long as name brands. My hope was to power Christmas decorations through the holidays and save a few bucks. Many of these batteries did not make it. In the future I will stick with proven brands.	NEGATIVE
I'm never going to buy a brand-name battery again . Amazon basic batteries are just as good as the big boys . Amazon basic batteries are my battery of choice from now on .	POSITIVE
dont last as long as I expected them to. they are in our fire stick remotes and i have to change them about every 2 or 3 months	NEGATIVE
These batteries are HYPED! Duracell always wins. I bought them for electronic circuit for my experiments and I can clearly see how they fail against Duracell AAA batteries. I also wonder about the review someone has put that shows the performance plots. Under standard conditions doesn't matter, batteries need to perform the way consumers use them. To be fair, these batteries are better but don't …	POSITIVE
Works well, easy packaging	POSITIVE
Batteries for days, easy and cheap. If they simply work, I'll be all good. The packaging is shiny, so they will, right :)	POSITIVE
The Internet of Things... more like, Internet of Batteries! The more smart gear we get, the more batteries we blow through. When my wifi-enabled scale (!) pooped out after about 9 months on the factory batteries, I restocked it with the Amazon Basics. They ship in a compact, no-frills cardboard box... inside a larger Amazon shipping box. The cardboard box is easy to open... no screwing around wit…	NEGATIVE
Arrived quickly. Easy to install with clear, simple instructions. Touch screen input seems to be the same as it was prior to installation.	NEGATIVE
Works as well as the name brand batteries but so much cheaper! Easy to unpack also.	POSITIVE
Plug and play! Easy to use.	POSITIVE
We are pleased with these AAA batteries. They are economical and have worked well for us in the items we tried them with. Easy to store in the cardboard box they arrived in.	POSITIVE
Dynamic Strong Battery.	POSITIVE
It's a whole crap load of Aa batteries. They make electricity happen. It's magic	POSITIVE
These work as well as any big name brand batteries. I'm a heavy pc user since I work from home and I use a wireless mouse with my laptop. I can get weeks of use out of these without an issue. And even when the low battery light starts flashing on the mouse, I still get 2-3 days use out of them. Save your money, and buy these instead.	NEGATIVE
Ok people. Everyone knows how it is when you've run out of double A's. I added these to my subscribesave. They seem to last a fair amount of time (even in the game boy!). Every household needs a good stache of double A's hidden somewhere. The price is vey affordable too. Great buy.	POSITIVE
Great batteries and great price. Thanks Amazon (and by the way, if you're listening, please make an entire Amazon Basics store so Prime Members can shop in there exclusively).	POSITIVE
These Amazon Basic batteries are just as good as the expensive name brand. I'll be buying these from now on.	POSITIVE
Put 4 of these in my handheld scanner 2 weeks ago, still going strong. I normally leave it on between 1 to 3 hours at a time. To say I'm beyond impressed is an understatement. Out of normal alkaline batteries, I was getting at best 2 or 3 days.	NEGATIVE
Throw away all my generic batteries and replaced with these. 48-Pack came in a nice carton box with 4-pcs. battery in each plastic wrap. Used in remote controllers, game controllers, mouse, automatic spray air fresheners, LED flashlights and camping lanterns, clocks, wall lamps, and other devices. Excellent batteries for the price.	POSITIVE
As good as any of the big name brands. Only complaint is the very difficult to remove plastic from each group of four batteries. I appreciate that Amazon is concerned with reducing package size, but wrapping them in plastic isn't working for me. Would have been much better to use a small band to keep them together since they are in a tight cardboard box, it is unlikely they will short each other …	NEGATIVE
I've used these as a replacement for the nearly double in price of Duracell batteries. These last just as long as the Duracell batteries - a minute or two does not make a difference as my devices are on 24/7 - especially when these batteries are half the price! I have not had any leak, whether they were in their package or in any devices. The expiration dates on every shipment I've had so far hav…	POSITIVE
Excellent purchase, especially for the price. 2 toddlers in the house make batteries a commodity item. There are excellent reviews that compare AmazonBasics to the usual battery brands. I highly suggest you read them to see that there really isn't a difference and since the price is so much lower these are a no brainer.	POSITIVE
Tested and performed as good or better than the leading brands. I have many Amazon Basic products from micro USB chargers to HDMI cables and all are excellent quality. You would be crazy not to buy these. Amazon for President	POSITIVE
These AmazonBasics AA batteries are a phenomenal value for the quality you get! The batteries last quite a long time and they're well worth the price you pay.We go through batteries at my house like they're going out of style, so finding a bulk amount for a reasonable price was a bit difficult. These batteries solved my problem with that. It was a great purchase, and I recommend them for you folk…	POSITIVE
With some reservations these appear to be excellent batteries. I replaced some Duracell batteries in several LED flashlights with these and the light was much brighter with Amazon batteries (side by side testing, two identical flashlights). I am impressed. On the down side, the date (I supposed expiration date of shelf life) is almost impossible to read without a magnifying glass. It is very read…	NEGATIVE
These are fair batteries. They are fine for most toys, etc. but they don't seem to last as long as Duracell or Energizer batteries. And I've found some of the packs to be hit or miss. I've had a few packs with several of the batteries already nearly drained straight out of the package.	NEGATIVE
I was searching for rechargeable batteries and these came up. I did think it was a great price for rechargeable batteries so I bought two packs. Didn't realize they were regular batteries until they arrived. I was a little annoyed. I blame Amazon for showing me these when I was looking for something else.	NEGATIVE
The advertisement promises a 4 channel boat. It is not - only one channel. Consequently, kids can't play simultaneously with more than one boat (which was the reason I bought several). Simple false advertising. The main reason I bought this model over others was that it was promised with multiple channels.	NEGATIVE
Fast delivery. So far light up well. Hope that it will last long.	POSITIVE
A house staple now	POSITIVE
as advertised, we used them for care packages we pass out to the homeless.	NEGATIVE
awesome clean, easy to open packaging	POSITIVE
Basic Batteries	POSITIVE
Burnt out pretty quick think I'll stick to Energizer	NEGATIVE
Came in handy for the fire tv stick	NEGATIVE
Can you make bad batteries in 2017	NEGATIVE
Cheap quick and easy. Best battery bundle.	POSITIVE
Easy to open and use.	POSITIVE
Excellent value, still going strong in all the items I've used them in so far.	POSITIVE
Fair price. EZ open package (thanks Amazon). seem to last. Why pay more	POSITIVE
Fast and simple.	POSITIVE
Good AmazonBasics product, cheap and easy to use.	POSITIVE
Good basic batteries. Handy and inexpensive to have around.	POSITIVE
Good batteries now heavy-duty stuff like RC cars or high drain electronics	NEGATIVE
Great Basic AA batteries!	POSITIVE
Great Batteries. strong and last a long time I'm super happy with these batteries.	POSITIVE
Great boots and very comfortable.	POSITIVE
great price, great basic battery	POSITIVE
Great price! Seems to work perfectly...and c'mon 48 for under 14...can't beat that with a stick!	POSITIVE
great value, why pay for expensive brand when Amazon basic sufficient your basic needs :D	POSITIVE
Great value. Pleased. No complaints. Arrived in simple packaging. Easy.	POSITIVE
Legit batteries, packaging that isn't a battle to open.	NEGATIVE
Love having a stash of these basic replacement batteries on hand for when the need arises	POSITIVE
No issues Amazon Basic batteries.	POSITIVE
Really good quality batteries. Heavy, not light like the cheap brands.	POSITIVE
Simple and basic. Came fast. I'm hoping they will last a while though...	POSITIVE
So simple and easy. Batteries come in a cardboard box that you use for storage.	NEGATIVE
Still going strong	POSITIVE
Strong batteries!	POSITIVE
such a great value for great batteries. i love amazon basic products.	POSITIVE
Thanks for the batteries Amazon! Now my battery operated lights and fans will work when I loose power!	POSITIVE
The packaging is awesome. Very easy to store.	POSITIVE
These batteries are so strong it's like they have super powers!!!!	POSITIVE
They are batteries. Plain and simple.	NEGATIVE
They make things go and are cheap.	NEGATIVE
They're batteries...They work...And make other stuff work. Yay!	POSITIVE
This is a great value considering they have been lasting a while under heavy use daily!	POSITIVE
Wonderful staple to have in your home. My go to battery source.	POSITIVE
It's not a high discharge battery, but for typical uses such wireless mouse and flashlights, these are great.	POSITIVE
Don't last as long as Duracell, but they are reasonably priced to make up for it.	POSITIVE
good price, but not strong much	NEGATIVE
good price, straight forward and cheaper than your local dollar store.	POSITIVE
Great battery and bang for your hard earned dollar!	POSITIVE
hard to find a better deal then this	NEGATIVE
Performance could be better, but for the price, these are hard to beat.	NEGATIVE
When you buy bulk batteries normally you open a box and have a bunch of batteries. With amazons frustration free packaging you open a cardboard box and find pain, hardship and loathing. I sprained a wrist trying to get the batteries out of the individual 4 pack space age metal plastic wrapping. It's terrible. It's also the first amazon product I didn't like. The first terribly packaged amazon pro…	NEGATIVE
Never again will I purchase this. The outer cardboard box is frustration-free, but the batteries are tightly shrink-wrapped in groups of four. You need to cut into the wrap to begin to separate the batteries, pull them apart, then cut a little slice into the wrap around each battery. Then figure out how to pull each battery out of its little, plastic strait-jacket.Even if these batteries function…	NEGATIVE
They are in my new motion sensing closet light, and they light up nicely.	POSITIVE
I have several packs of Amazon basic batteries, and they do the job. They are not high end batteries, but they do exactly what they are advertised to do. All of the ones I've used or tested were fully charged and worked great.	POSITIVE
When I purchased the Fire Stick, these batteries were included. In less than three weeks they were dead and had to be replaced. The batteries for the Fire Stick are used only in the remote, so it is not as though they got much use! I would never recommend such a garbage product.	NEGATIVE
Feel like these loose their charge much faster than the brand I used to buy. Will not purchase in the future.	NEGATIVE
These are great batteries and they are real light on the pocket book compared to other National brands!	POSITIVE
Although I've not been able to compare the longevity of these batteries compared to the ones I used to get, I am impressed. I've had no leaks, the thin cardboard box is easy to remove and less wasteful, and I LOVE that I can store them in a drawer in the simple plastic shrink wrap of the inner packaging. It can make them a little harder to dig out of a busy drawer, but it means they take up far l…	POSITIVE
Perfect. easy. come in a cardboard box. 4 batteries to a small pack/in plastic.	POSITIVE
Strong good batteries.	POSITIVE
8/25/16 Very neatly packaged in an especially excessively packaged cardboard box - The batteries arrived as shown in a very protective box. The batteries themselves fit slots designed for AAA batteries - Duh ! The price and Amazon convenience make a perfect deal.I'll report their durability in my temperature and humidity sensors in a few months.	NEGATIVE
I always need batteries and always find myself looking for them or going out to buy some. I use them, as I'm sure most people do, primarily for household items as clocks, remotes and fire alarms. I ordered an assortment of sizes and found they last as long as any other battery I use in these common items. Yes, even as long as Duracell and Energizer. I haven't tried them in items such as flashligh…	POSITIVE
These are batteries, so you really can't write much about them - looks just like the picture (LOL) they work... and really, the highlight about them is that it's from Amazon, so it's easy to return if you don't want them... but also, for this bulk quantity, it was also a very good bargain for how many pairs of batteries you're getting versus buying from a store in person.	POSITIVE
Not bad... in testing these.... they didn't last quite as long as Duracell Copper top, but not bad. Great for regular products, flashlights, clocks, toys and what have you. If you have heavy drain, audio equipment I would still recommend a Duracell. Everything else.... these are fine.	POSITIVE
Good price good batteries .. 2nd time buying Amazon basic batteries .. Will buy more ....	POSITIVE
I purchased these mainly for my remote controls. It's been several months and they are still strong.	POSITIVE
It's hard to love a battery. All I can say is they work, and they seem to last as long as any others. The price is good, so I'm happy.	POSITIVE
Arrived quickly, batteries work great. I like the way they are packaged, easy to store.	POSITIVE
Good batteries for a good price. I just got them before Christmas, and I used them in battery operated lights. They worked really well, lights were bright but they didn't last. I don't think it was the battery but the lights. I'll stick to a 5 start until i feel that they didn't work with anything else	NEGATIVE
These batteries work great but they don't last as long as name brand batteries but that's ok. We mostly bought them for my toddler's toys and they work well enough for that!-As a wife and as a mom of 3 kids, I spend a lot of time shopping for deals on the best products out there for my family. It's important to me that if we're spending our hard earned money that we get a top notch product in ret…	POSITIVE
Batteries are good, duracell might last just a tad bit longer but the price difference is not worth the extra . Kind of hard to review a batteries, but the packaging was easy to open and the batteries were neatly packaged.	POSITIVE
These batteries work just as well as any name brand, and at a really nice price point. The thing I like most is that they come in a box, not that impossible plastic packaging that slices your finger open if you look at the wrong way.	POSITIVE
I have always had good luck with Amazon Basic batteries. They last as long as top of the line batteries, so why bother paying twice as much Thanks Amazon for scads of batteries at a reasonable price.	NEGATIVE
Lots of batteries for a good price. Heavy alkaline. Not much more can be said.	NEGATIVE
Good batteries. Better than some off brand you'd find on Ebay or bulk supplier. Not as great as Duracell but close. I'll stick to buying these.	POSITIVE
Pretty much the best price i've seen for AA alkaline batts. I use them for flashlights and also for radios. They come packaged in a nice simple cardboard box and not blister pack.	POSITIVE
I always forget to buy batteries at the store. So easy to buy on Amazon. Changed all my batteries on my devices and everything is working great again.	POSITIVE
Good batteries for the price. Can't tell if it's the new light up report for Comcast or batteries but they go quickly.	NEGATIVE
I love amazon basic batteries. I use these in TV remotes and a couple small LED flashlights. They perform just like other budget batteries and last longer in my lights. My battery box is now full of amazon basic batteries.	NEGATIVE
These batteries are a great deal - comparable to warehouse retailers' prices. While I did not do extensive capacity tests or anything like that, they have met my expectations and I will be purchasing AmazonBasics batteries again. As a member of the military and a college student, I need many different batteries for everything - calculators, flashlights, gadgets, etc. The convenience and price poi…	POSITIVE
These are basic AA batteries that get the job done. They may be cheaper than Duracell or energizer but they do not last as long in my experience. So you must decide if you prefer quality over price... I would buy these again because they are good enough for me. Much like most of the amazon basics product line, these hold up and if there's an issue, amazon will let you return them.	POSITIVE
As a rule, it's hard to tell the difference between one alkaline battery and another. Pull the Duracells out, and put in Everyready Alkaline Energizer, and you won't notice any difference in performance. Fifty years ago, freshness was a big factor, but alkaline has a long shelf life. These alkaline AAs are indistinguishable from most brands.In a way, that's a shame. The copper-top Duracells make …	NEGATIVE
These are good basic batteries. Probably not ideal for for things that need a high-performance battey, but for flashlights, remotes they are great and competitively priced.	POSITIVE
basic battery. very basic, good for basic people.	POSITIVE
Good value for the money. I use them in kids toys and remote controls where they work fine. For heavy discharge items like flashlights and tools they will not last very long compared to other premium brands. I don't trust them in smoke detectors either.	NEGATIVE
Honestly, I can't think of a time when I thought batteries of any brand were bad. I haven't run rigorous tests on these batteries but I put some in a remote and in some motion sensing lights and they're still going strong.I like the idea of Amazon branded products. It makes sense that you trust Amazon to sell good products from other sellers so why not get something straight from the source. It j…	POSITIVE
I had such a good experience with Amazon D batteries that I ordered some of their 2A batteries. The 2A batteries seemed much weaker out of the box. When I changed out a pair in my clock today, they had leaked and were stuck together. Making it difficult to remove them. I looked at the packaging for the new ones and noticed that they were made in Indonesia. After reading the reviews, it seems like…	NEGATIVE
Good price, well packaged. I have not used them for any real duration yet. They are shrink wrapped. However, unlike the 9 volt batteries, you can twist the package and get through the plastic wrapper.	POSITIVE
I was excited to expand more into the AmazonBasics brand since all previous purchases have been very well received. However, these batteries were not optimal for devices that are constantly on. We used them in gaming controllers for XBox and each set of 2 would make it about 1 day of constant family gaming/TV usage.It's very possible we received a bad batch but due to going through the entire pac…	NEGATIVE
These are available at a good price and come in handy for rounding out orders to make free shipping minimums. So far they seem to last as long as the name brand products.	NEGATIVE
So far so good--and no problems anticipated!I really like the packaging--groups of 4 in plastic wrappers makes them easy to maintain in the package.	POSITIVE
Good deal on basic batteries. Needed several pairs for tv remotes and these worked perfectly!	POSITIVE
Used for the led Amir motion detecting stick on lighting. Some battery batch didn't last long. The rest of the pack seems to be ok.	POSITIVE
Very good price for batteries, and they work flawlessly. Unfortunately, they don't come in their own Container to keep them together after opening. This means you need to have a small ziploc or something to store them in, or you are just going to have a bunch of loose batteries rolling around all over the place.	NEGATIVE
These Amazon Branded batteries seem to be of good quality. I have not really had them in low drain devices long enough to make a 100 opinion but so far no problem.	POSITIVE
Pretty good basic battery.	POSITIVE
Generally I have good luck with Amazon Basic items. These held their charges about as long as expencted	NEGATIVE
I used to buy duracells from samsclub until recently I started to use Amazon Basics products. These batteries have good value. I use these in my remotes, in my car door projector lights (the ones which project a logo on the floor like a courtesy light). And so far I am really happy with the battery life. Yes there are really cheaper ones if I go up with the quantity but I don't like spent money t…	POSITIVE
Good Value for the amount of batteries you receive.Great for TV Controllers, basic items. Gaming Controllers eat through these rather quickly.	POSITIVE
Good value - About half the price as the ones in the store. I have been using daily for several weeks and still going strong. No issues with leaking like some cheaper batteries and they come in a box for storage. Will order again.	POSITIVE
Worked great and in my opinion lasted longer than some of our other batteries used them in TV remotes and they seem to last for an extensive amount of time. And thanks to Amazon the packaging was very easy to open.	POSITIVE
Well i have a battery tester and they tested strong. I am using them and they fit well and work well. Go for it, the price is right.	POSITIVE
When local stores don't have special on alkaline batteries, it's hard to beat the price of the AmazonBasics packs. They perform just as well as the major brands. It's nice to have a few on hand for replacing batteries in remotes, thermometers, etc.	POSITIVE
Wow talk about great deal, these last longer then brand name at 1/2 the cost.Great batteries and incredible deal. First time buying Amazon Basic product but is great.Bought even more second purchase :)	POSITIVE
Very pleased with these. I haven't used any yet, but for the price and knowing Amazon put their name on these make me think they will be a great battery.	POSITIVE
They're batteries. Plenty of 'em. The thing I like here is that Amazon is producing basic stuff like the Acme Company in the old Road Runner/Coyote cartoons, when the Coyote would order whatever he needed and it would be delivered (in the middle of the desert) in no time. I feel good about the brand and the batteries work just fine. You do not want to run out of batteries.	POSITIVE
These are great! They work just as long as the other brands. I really think they last longer but I have no proof! One thing I love is the price and how Amazon does not change the price all the time. They have sales sometimes but when I run out I can always come back and get the at least the same price if not lower and that means alot to me! I really do not like battery price shopping all the time…	POSITIVE
Had trouble finding this particular battery, live it for my Fire Stick for Amazon Prime.	NEGATIVE
These work like any other battery at half the price! They are long lasting and easy to use.	POSITIVE
Having Kids requires always having Batteries ready for all the Toys. But batteries are Expensive but these Amazon Basic Brand Batteries are great. The last as long as the Name Brand Batteries. I have no issue with Corrosion like some keep batteries will leak Acid. I get these with my Monthly Subscribe and Save order as well so the extra 15 off makes it even a better product.	NEGATIVE
Will these batteries run as long as energizer or duracell The answer is no. However, for the price, these are by far cheaper than any other batteries available. I can easily play hours upon hours of games on Xbox one and have no problem with these batteries. So they're great to put into smaller electronics as the lifespan is not an issue.	POSITIVE
Works as expected, great batteries for the price. Ordered these for daily use, especially for my son's remote control car. Been using it in clock, flashlight, toy etc, and so far they have been running well. These batteries seem to last as long as the name brands you would purchase at the local shops, but much cheaper than the shops. It helps me save a lot of money and avoid the trouble of runnin…	POSITIVE
AmazonBasics AAA Performance Alkaline batteries are quite great.I purchased the 8 pack.Came well wrapped in a strong small box.I am amazed at the 10 year shelf life. This is years more than other batteries I have bought.We have been extremely pleased with our AmazonBasics purchases.Will order more batteries from AmazonBasics as the need arises.HINTGreat gift (we all know that many children's toys…	POSITIVE
Just as good as name brand but without the fancy name. They are a hasstle to open as the plastic may or may not be made out of titanium.	NEGATIVE
Great batteries, but really dumb packaging. It's like they put each battery in one of those clamshells that cut you when you try to open them. Ok, I'm exaggerating, but they are individually wrapped which is super annoying when you need to use three of them. Very annoying to open.	NEGATIVE
I have two teenagers, and was sick of buying batteries constantly. These are in mini packs of four, so I hand my kids a pack at a time, and hide the rest!	NEGATIVE
I'm very impressed with these Amazon Basics AAA batteries. They are competitively priced, they work great, and are lasting longer than other generic brands. My daughter has a toddler owl clock that went through a pair of generic batteries in two weeks. The Amazon brand has lasted over a month now and still going strong.I also happen to love the white and green design. It makes them much easier to…	POSITIVE
Good decent quality batteries, fine for remotes, walkway lights etc without constant usage IE Gaming gear. Price is half of what is offered at both grocers and hardware stores in our area so go for it. I'll pen this a 5 star purchase after receiving both AA and AAA batteries while trying them out. . Nice packaging as well, easy open with no rollers in the drawer where I store them.	POSITIVE
Great Batteries especially for the price! Amazon batteries are now going to be a staple in our household!	POSITIVE
Love Amazon's batteries for two reasons:1.) work just as well as the big brands2.) easy to open box3.) much easier to store as they ship in their own normal sturdy cardboard box - which makes them infinitely easier to store than most brands which use that annoying clamshell packaging.	POSITIVE
Great price for long-lasting batteries. They also come packaged in a very convenient cardboard box that makes it easy to remove just as many batteries as you need.	NEGATIVE
Amazon Basics has a quality battery supply, not just in A4A size. These batteries lasted as long as I would expect the Costco brand and Duracells I also have in my possession to last.I love Amazon Basic for quality and cost-savings on a variety of products!!I just ordered the 12-pack of Amazon Basic RECHARGEABLE AAA ones tonight since the disposables stood their ground as a great battery!!!	POSITIVE
Amazon Basic batteries are just as good as the name brand batteries. Get long use out of them. Love the frustration free bulk packaging. Can't beat the Amazon price compared to the name brand. Highly recommend this product, you won't be disappointed.	POSITIVE
Amazon Basic batteries perform great. My sons game computer goes through batteries so the price of these and there longevity is great.	POSITIVE
Batteries on point. Top tier, seem to perform at the same level or better than Duracell's. 48-pack for this price is hard to beat! You won't regret it.	POSITIVE
Fantastic buy and shipping was quick and easy.	POSITIVE
its a great deal on batteries. hard to beat	NEGATIVE
They work great. I buy both these and the rechargeable ones. Couldn't pass up these with the great price. :)As I said on the rechargeable ones I bought, make sure they are room temperature before using. If they are too cold or hot from transport, they might melt or explode... But that goes for a lot of batteries. :)	POSITIVE
These batteries are a great buy, pretty much can't be beat for the price to quality ratio. I marked off one star because I don't believe they have lasted as long as the Energizer batteries I used previously, but it is not a big difference. I have been using these primarily to power a head lamp with band that I wear at work at night time out in the field. They provide the same brightness as the en…	NEGATIVE
These batteries work just as well as the name brand batteries and they last just as long at a much better price point. I purchased these for the company, but I was so impressed with them that I purchased these batteries in AAA, AA and D on my personal Amazon account for home use and paid the same for a bulk package of 48 as I would have for an 8 pack of name brand batteries. They come in a sturdy…	NEGATIVE
I am a Duracell fan. I am one of those types who uses a volt meter to test batteries prior to installation and often when I remove them I test them to see what is left at the end of its useful life. Duracell batteries are usually a good bit higher in their new state then any other battery I have used on average. They also seem to go for longer life cycles then any other battery and go lower as fa…	NEGATIVE
Great deal for so many batteries. As far as I can tell the batteries last a long time. After putting them in a flashlight it stayed bright and didn't dim after heavy use.	POSITIVE
This is such a great deal that I opted for the 100-battery package rather than spend the same amount on a pack of rechargeable AA's. At only 13 cents per AA cell, it is less than the cost of X minutes of my labor associated with charging multiple rounds of rechargeables (since I only have a 4-bay charger.) If you need a sizeable number of batteries at once, this deal is hard to beat.They're all m…	NEGATIVE
We go thru a lot of batteries in this house so finding ones that work great and are inexpensive can be a challenge. These are both. These have worked with no problems. Would definitely purchase again. Thanks!!	POSITIVE
Great deal- don't waste any more money buying batteries at the store! You can't beat the price and they work and lask as well as brand name batterys. It it amazing how much cheaper these are- and you get twice as many. I got these in AA, AAA, C and D. The main reason I even bought them was when I was looking for flashlight batteries- size D for my trusty maglight (yes they are heavy but I love th…	POSITIVE
The ones that I have used appear to work well, and are still going strong. Great deal!	POSITIVE
Great deal. While they may not have as much juice as Duracell or Energizer. They cast a lot less. They last close to as long as the big 2 also. These are also way better than the budget batteries out other, which tend to die out after a couple days. These are still going strong. So overall great deal, great product, and worth every penny.	POSITIVE
Great Deal.Arrived as described in standard, basic cardboard box--nothing fancy--and packaged safely.I'm using it strictly for wireless trackpad and wireless keyboard, and so far, it's out-performed Duracell and Energizer.	NEGATIVE
Great value for kid's toys, but they don't have the longevity of Duracells by any stretch. Definitely worth buying if you need a lot of batteries for cheap to top off all the noisemakers and remotes in your house, but I wouldn't throw them in flashlights or other higher-drain devices.	NEGATIVE
These are great! They come in a frustration free box that is great for storing them. For the price, they work well for me. I use these for a LED motion sensor light that I use in my bathroom.	POSITIVE
Love the fact that they come packaged 4 batteries to pack, put in a box that you can open and close. No more fumbling with batteries.	POSITIVE
The easy open packaging is superb. No idea how these hold up to other batteries, but I trust Amazon to deliver a good product.	POSITIVE
We got these because they were inexpensive and we wanted to have plenty on hand for our Christmas window candles that have a timer. I bought the big box because I thought since they were so cheap, we'd have to replace them partway through the season. I'm pleased to say that the original set of batteries I put in the candles at the start of the Christmas season, about 6 weeks ago for us, are still…	POSITIVE
Great batteries and amazing cost I also love how they come packaged easy to store away and use when needed! Thanks Amazon!!	POSITIVE
I love the AmazonBasics Batteries. I only buy from Amazon Basics now, unless I need batteries right away or Amazon prices them higher than others, which has happened a few times when their stock is low it seems. The price is hard to beat for how many batteries you actually get and they seem to last just as long, if not longer than the more expensive brands. They definitely blow the cheap brands o…	NEGATIVE
I haven't tested them to compare to other brands, but the Amazon batteries are a great price and great packaging. It's a nice add-on product and amazon makes it easy to stock-up on batteries without name-brand prices.	POSITIVE
I have a lot of electronics that require AAA batteries (baby toys mostly and of course tv remotes) , so decided to save some money and went with this.It's been a few weeks and the batteries are still going, just imagine two 12 month babies playing with toys that make sounds and lights on and batteries are still holding the charge.Even if the batteries didn't last that long, there's plenty of them…	NEGATIVE
Great price for a lot of batteries. And the batteries are still going strong, so they last just as long as the other big name brands. I would recommend buying these.	POSITIVE
Great price for basic batteries. Much better option than grocery store, and comparable price to warehouse store!They seem to last a decent amount of time as well!	POSITIVE
Great price for these alkaline batteries. Being that they are AAA there is not much of a power drain for devices like remote control. I found that the AA amazon basic batteries will not last as long as as you named brand alkaline batteries.	NEGATIVE
Worked as expected, great pricing, simple packaging.	POSITIVE
I needed batteries for a set of walkie talkies that I ordered from Amazon. I ordered these at the same time to make sure I had batteries. These seem to last as long as any other brand.	NEGATIVE
Was going threw batteries like crazy because I have so many LED candles. Purchased these with the recharable box. But make sure the batteries are Alkline batteries.	NEGATIVE
Great product at a fantastic price! I can't even get them this cheap at the local bulk foods store. Just as strong as any other brand name battery. I put it on subscribe and save, so I got an additional discount. I will reorder these when we run low.	POSITIVE
With more than 35,000 reviews for this product, there is little that I can add to this discussion. But for about 0.25 a battery, these are hard to beat. I have been buying these for years and they never let me down. Great product at a great price. Marc Correra	POSITIVE
Exactly what it says basic haha, great product not the best, but definitely worth the price.	POSITIVE
Great product, and I like the packaging too. Comes in a nice compact box. Easy to store in my cabinet.	POSITIVE
My son uses these on xbox. He was surprised that they had an Amazon label! I told him: great product, easy order! He just loves them--plus, we can recycle them! Thanks, Amazon! Will order again!	POSITIVE
I have a panasonic portable oral water jet irrigator which eats batteries every few days. The amazon batteries were the perfect solution,praiseworthy, work the same or better than the major brands, and come in a large enough package that I never seem to run out. They are alsoconveniently shrink wrapped in packages of four, so when traveling, it is not necessary to carry a bunch of loose batteries…	POSITIVE
I've used these in an ultrasonic bark control device and they're still going strong. Purchased different sizes of Amazon Basic batteries in bulk and they've all worked well and have been reliable over the past few months. And Amazon has their batteries packaged differently than you find at the store. They come wrapped in plastic in a cardboard box with a lid. It makes them easy to store in the re…	POSITIVE
Great quality, it takes very longer until the battery drain itself. I highly reccomend this amazon basic battery. And i love to get and buy more.	NEGATIVE
I'll make it simple. They work great! The bulk pack was worth the buy and all the batteries appear to have a full charge. Just compare prices.	POSITIVE
We purchased some name brand batteries from Amazon. They turned out to be duds - began corroding very quickly and lost power quickly. They probably were fakes. The pic on Amazon showed manufacturer packaging but we received all of the batteries in a clear plastic carton.These batteries are not name brand but work very well. Devices that did not perform using the name brand batteries began working…	POSITIVE
Amazing price and they are just as good as the big names in batteries. In fact, one of the big names must make them.	POSITIVE
aThey are good quality and light up my LEDs to a very bright level	POSITIVE
Great batteries for the money! These beat out Rayovac's and Duracells without a doubt and the price isn't bad either. Comes in an easy to open cardboard box with a small instruction booklet. Each 4 batteries are individually wrapped making it easy to grab a pack and go. Great value.	POSITIVE
I am all about trying to find the best value for my money and these batteries are it. One of my friends was using some amazin batteries in some of her baby toys so I asked about them and she was saying that they hold up just as wel as the Duracell and more expensive mane brand batteries do. I'm hooked! Love these Amazon basic batteries.	POSITIVE
Rated by Consumer Reports as recommended, this is a good battery at a great price. True, it does not match the latest Energizer Ultimate Lithium, but that battery is far more expensive. These batteries come packed in a plain brown box, and sealed in clear plastic by twos.	POSITIVE
Their basic AA batteries. I haven't done any detailed tests, but they seem to be working as well as any Alkaline batters we've purchased before. They are a great value as they are much cheaper per battery than any of the other name brands.	POSITIVE
Second time ordering these and it probably wont be the last. Very impressed with the run time and the price is right (especially if you are a Prime member.) It's been proven to me over many years both by my own research and feedback from customers that when it comes to branded alkaline batteries the differences between Energerzier, Duracell, Radio Shack, Panasonic Ray-O-Vac and Amazon are so negl…	POSITIVE
Bought these for various electronics and so far so good. I use to buy Procells but they seem to not last as long and I wanted to try something different. Amazon seems to make good generic products and I'm happy with these batteries so far.	POSITIVE
Great value for my business needs!! We go through many batteries at work the price point on these batteries are better than the one's I normally purchase from Staples. The box makes it easier to access and fits in our supply drawer more easily.	POSITIVE
I purchased these a little while back. We go through batteries pretty fast in my house and I think that these are just as good as most batteries that I am willing to pay for. The price was right and that is the biggest factor for me when it comes to choosing batteries.I would recommend these to others, but at the same time.. if you are used to duracell batteries or another popular brand, these ma…	POSITIVE
I've been purchasing various sizes of these AmazonBasics batteries for a while now, they're a great value in comparison to other brands. We are often using these in fairly mundane ways---remote controls, small flashlights, toys---but have also had success with them in game controllers that commonly drain batteries really quickly.One bonus with these AAs: they are shrink-wrapped 4 to a pack within…	NEGATIVE
These work just as well as the Duracell and Energizer, and last just as long, but at a fraction of the price. They arrived in a small cardboard box, and were shrink wrapped in groups of four, so they're easy to open, and easy to throw into camera bags, backpacks, gloveboxes, etc without dealing with bags or rubberbands.	NEGATIVE
Great batteries for the price! I mostly use batteries for simple things like my wireless mouse and keyboard. However, they seem to have pretty decent battery life in toys too.	POSITIVE
Great basic battery pack for the price.	POSITIVE
Is it just me, or is it a huge challenge keeping enough batteries on hand. It's easy just to order a bulk box of these rather than take a beating at retail price. I'm not sure they are up to Energizer or Duracell standards, but they do the job ok. No complaints so far.	POSITIVE
Very good batteries that seem to last a lot longer than standard AAA batteries, I would assume this is due to the Japanese technology used to enable better performance after storage, over-discharge, and high temperatures. Would highly recommend at this price!	POSITIVE
Great value and holds up just as well, ifnnot better than name brand! Our household has switch to amazon basic as our new household brand for batteries.	POSITIVE
Unbeatable price for this battery quality. Easily last as long as the Duracell and such and is much cheaper. Won't buy batteries anywhere else anymore	NEGATIVE
They are packaged by 4s and the plastic is really hard to get off.	NEGATIVE
I get as good or better performance with these batteries as I do with any name brand batteries, but these are far less expensive, even compared to bulk packages in stores. I use a lot of batteries, so these were a great find! I love that the batteries are shrink wrapped in groups of four, thus making it easy to carry back-up batteries on-the-go. I have purchased these multiple times and will purc…	POSITIVE
So far, every Amazon basic product that I have used has been comparable to any other brand name (at a much better price).	NEGATIVE
I'm not sure if these are the same Amazon Basics batteries I purchased last time, the label is different. More importantly these seem to discharge faster or hold less power. I buy the 48 count box usually and its obvious to me already this box will last maybe half the time the last box did.	NEGATIVE
Got these for the price point - rechargeables don't hold up as well or long as I'd like - really hate disposables but until the make a Nuclear AA battery that runs for 25 years or longer and costs under 5 these will have to do. Yet to see if they last as long as the higher price Bunnies.	NEGATIVE
I suppose the most honest thing about them is in their name...BASIC!! I use them in my blood pressure monitor. I take my BP twice a day and it only takes about 10 seconds. The batteries only last about 6 weeks. I've also used them in my air conditioner remote which I might use once or twice a day, just to turn it on or off. Again, after about 5 - 6 weeks, they stop working. They are also used in …	NEGATIVE
Batteries were horrible. As soon as I would put a pair in my Amazon Fire stick remote, I'd get a message that batteries were low. After a day or 2 I couldn't even wake the Fire stick up because the batteries were dead. Went through the hole pack in 2 weeks.	NEGATIVE
I absolutely love Amazon Spring end I never have any complaints they always stand behind their products although it's never needed because their products are normally made very well with quality materials I only buy my batteries off Amazon no I will not pay the price in the store as I find Amazon's batteries last approximately the same as like Energizer or Duracell and thieves Amazon basic brand …	NEGATIVE
I always put new batteries in my three thermostats at the beginning of the heating season in late Sept to make sure they work through the winter. Never had a problem with Energizer or Duracell going the whole year. These batteries from Amazon all had to be replaced in February, won't be using them again.	NEGATIVE
I always stock up on disposable batteries and I like trying new brands every now and then. This is my first purchase of Amazonbasics and so far I have no complaints to give. I like the simple package it came in. The battery seems to hold it's own in comparison to other brands. Is it the best well I'm no battery expert but I will say for the pricing it does an excellent job. Great value.	POSITIVE
I am disappointed with the quality of these batteries. I used them to light some low voltage decoration lights on the ceiling of my bus. They only lasted 1 day. Replaced with Energizer batteries and I am in my 2 week and they are still going strong.	POSITIVE
I am very pleased with the life span of these batteries. I've used them on a variety of gadgets and they're still going strong.	POSITIVE
Out of every package so far only 2 batteries are working. I bought these in April so they should still all be good and I'm finding I need to throw most of them away. I wish I could still return them.	NEGATIVE
Since I have bought these batteries, I do not feel like I am changing batteries as often as I were before using Rayovak. I will say however they do not last more than a couple days of hard play on the XBOX one controllers.	NEGATIVE
I have bought these twice-my first purchase, I received the batteries in the silver packaging, had no issues, long battery life, etc. The second order I received the batteries in the gray packaging as pictured. I bought the second back in April, and last week I discovered that every unused battery that I hadn't used up and thrown out was leaking. I threw out 5 batteries one day, and found 3 more …	NEGATIVE
I waited until I had tried these out for awhile before I wrote this review, I read plenty of positive and negative, but for the price I desided to give them a try. I cut grass with a radio head set, I like listening to music vs. my 25hp mower engine. I've done this for several years, I usually change the batteries out about every 6 weeks, these lasted about 7 weeks. I know that's not the typical …	POSITIVE
I like the heavy card board box they come in. The strength (AAA, AA, C, etc) is printed on the side of the box. This gives you the ability to stack your batteries in a common 'emergency equipment' location so you know where to go when you need one. With the plainly marked sides, you can instantly see which box you want. This will gladly replace our current system: open a package of batteries, tak…	NEGATIVE
I love having a box of these. They are packed in bundles of 4. This makes them a lot less mess. They seem to last just as long as other big name brands, and are cheaper. They are in the drawer, with a box of AA and 9v. All in their own boxes and easy to grab and get some out. No more ziplock bag full of random batteries.	NEGATIVE
I love these little lights! Quick and easy! Snap the batteries in, attach the double sided sticky tab on the back and place it where you need it. I actually bought them for our dog, Jynger, because she wouldn't go down the stairs to the basement doggy door at night because she couldn't see the stairs and I don't like to leave a light on all night. Works perfect! I will be buying more for other pl…	POSITIVE
I love these! I have them in black and the coral. Very comfortable. I wouldn't workout in them as the waistband is not snug, but do wear them around the house and when out running errands. Lightweight and wearable on warmer days.	POSITIVE
I purchased these batteries for my boyfriend . The split open and ruined who uses them in a 200.00 portable modem. I would of sent them back, but this happened after the 30 day return window.	NEGATIVE
I purchased these for my daughter for camp and open a pack today and they did not work. Fresh out of the plastic wrap and everything:(.	NEGATIVE
I still have not found an alkaline battery that outlasts a Duracell, but for the price, these are hard to beat. They've managed quite well in both an LED lamp and a wireless computer mouse. I'll be purchasing them again, for sure.	POSITIVE
Until lately 99 of the AA and AAA batteries I bought were Duracell brand. Its not that Ive found any brand to be that much better or that much worse than another but I tend to stick with what works for me. And for those things that I use disposable batteries in (I try to use rechargeables whenever I can) Duracells seem to work out the best. And they are the brand that the membership store sells s…	NEGATIVE
This is the first Amazon product I've purchased. I thought that batteries would be a good first try since there really can't be much difference between alkaline batteries.I am a working musician teacher. I sing with a band and use a Shure Wireless Beta 58 mic. A normal set of alkaline batteries last about 7-8 hours in my mic. The first gig I used these with was about 3 1/2 hours with the mic on a…	NEGATIVE
I used to get the Sony bulk package of the AA batteries but when I saw this deal I couldn't pass it up without giving it a try. I use a lot of batteries with my 3 dslr flashes triggers so this is a great deal for me	POSITIVE
i won't buy batteries from home depot etc. anymore because these are equal quality to the well known brands and they are much cheaper and don't require sawing through plastic to open.	POSITIVE
I am very impressed with Amazon batteries. I use them in flashlights, and my latest test - the toilet bowl night light (search for it on Amazon and you'll see what I'm talking about). This thing eats up batteries very quickly! But the Amazon batteries last well over 1 month, when Duracell, Energizer and other top brands hardly last 1 month. I'll definitely order Amazon batteries for all sizes and…	POSITIVE
I'm appreciative of those reviewers who have actually tested the voltage of these batteries, which definitely impacted me in buying them. I primarily bought these because they are cheap. I've got a handful of wireless keyboards/mice that use AA batteries and go through them pretty quickly. The batteries came easily packaged (in 4's within a box) and they work as described. I don't store batteries…	POSITIVE
I'm 100 satisfied with this pack of AA Amazon Basics batteries. I definitely would buy more in the future. I like the way the batteries are stacked in a simple organized box. Nice.	POSITIVE
I'm confident that the batteries are good, but the packaging is less than convenient. Price can't be beat.1. The sticker on the battery cardboard package was quite hard to pull off. 2. The tab that opens the package was so tight that I had to pry it with a table knife. 3. After all that struggle I still had to cut away tight plastic on two packs of batteries! I'm used to my batteries in a plastic…	NEGATIVE
I'm impressed worth the life of these batteries, still going strong after printing 3 cartridges worth of labels on my dymo labeler.	POSITIVE
I probably wouldn't buy these again. Each set of 4 batteries is individually shrink wrapped and very difficult to get apart. I'm sure batteries are fine if you don't mind the packaging.	NEGATIVE
In clocks and light load these batteries work good. In something that draws more power like a hand-held labeler they do not live long	NEGATIVE
Relatively inexpensive (I guess the multiplack of Kirkland batteries sold by Costco would be cheaper, but I didn't want to buy a ton of these, I needed them quickly and they were delivered right to my Mom's house in two days....well worth it), and they seem to work well...only time will tell if they hold up in the Fulcrum 30010-301 LED Battery-Operated Stick-On Tap Light, Silver, 3 Pack I purchas…	POSITIVE
There... There batteries. It would be pretty hard to screw this one up	NEGATIVE
Lights worked well but the ahesive didnt stick on about 90 of the lights backing. The 10 that did. I tried to adjust the lights and they ripped.	NEGATIVE
These batteries are just adequate not super strong as advertised.	NEGATIVE
Just as expected. We used them for the lazer tag guns and they guns are still going strong after two weeks of constant use.	POSITIVE
What can I say - they work and last just as good as any other brand I have tried. I bought various sizes from Amazon and they all work great - just make sure you buy in advance to have them on hand for when you need them instead of running to the store forking over a lot more money for the same performance - I did buy the 9 volt box to replace all my fire alarms in the house - PERFECT!	POSITIVE
These batteries light up my life! Well at least my TV and my kids turtle night light. My world would be so dark and lonely without them. The right price brought happiness to our world	POSITIVE
Cheap AAA batteries. Really shouldnt expect much, just wish they would last as long as comparably priced batteries. I use them for the light i wear on my head at work. Typical AAAs last 6-8 hours constant use, these last about 3-4.	NEGATIVE
I used these to replace the batteries in my digital safe. A week or two later I needed to access something from the safe, but it wouldn't open. I was sure I was entering the right code, but the safe just beeped and didn't unlock. I didn't suspect the batteries right away because they were still almost new. But eventually I plugged in a different brand and that's all it took the get the safe to wo…	NEGATIVE
Last less than a quarter as long as even off-brand batteries such as Rayovac, creating a lot more waste. With name brand batteries my wireless keyboard would last almost a year these amazon branded batteries last only 2-3 months. If they weren't considered hazardous waste when spent I might have given them 2 stars on account of there low price, but when you consider how hard it is to dispose of b…	NEGATIVE
We were tired of buying expensive batteries and these work perfectly. They're not super light weight like some of the other brands so you can tell they're of equal quality to the name brands.	POSITIVE
With several kids, we go through a lot of batteries for toys games. So many, in fact, that I have kept them on my monthly subscribe save. Previous to trying the Amazon Basic brand I had used Duracell Maxell. As both of the former increased their prices, I decided to try the Amazon brand. I actually expected a generic performance but was happily mistaken when they lasted as long as the name brands…	NEGATIVE
Every single battery leaked battery acid after the first few charges or uses. Some while in the device it was powering and others while in the charging station. I thought perhaps it could be the charging station I was using so I purchased another brand but it didn't make a difference. I also never left the batteries in the charger once they were fully charged. This happened with the AAA batteries…	NEGATIVE
A day or two after these batteries arrived, I installed several of them in toys and our small keyboard (which also has A/C power). The next morning, my son called me into the living room, Mom! There's chocolate sauce all over the 'piano' and the table. It wasn't chocolate sauce. It was battery acid. As he said, good thing I didn't taste it!For what it's worth, the keyboard was plugged in, and it …	NEGATIVE
I just wanted to comment that I feel the individual 4-pack packaging is unnecessary. I personally don't have anything that takes four batteries. Several twos and a lot of threes. I'd prefer a box full of loose batteries rather than having to search around for a knife to cut free what I need.	NEGATIVE
These batteries works great. Bought the 48 pack for basic essentials around the house, such as clocks, remotes, wireless mouse keyboards, etc.	POSITIVE
Might be okay. But, they seem cheap. They have warm light (orangeish in color). They have the feeling that they might only last a year or too, and not multiple Christmas seasons. We are doing a timer test and have one that does not want to follow the standard timer. Also, the window suction cup things are to small for these candles. They will ultimately work, but are going to be stretched to do s…	NEGATIVE
Reviewers aren't wrong.The Amazon Basics Performance batteries are long lasting. My grand kids go through a lot of batteries with the toys I keep for them. Buying them locally costs a fortune! These larger packages of the Amazon Basics make the price per battery so delightful. And they last with good power for a long time!Thank goodness for Amazon, and for their brand!	POSITIVE
Great long lasting batteries. I ordered these to use in an LED book light. I have also installed them in a small flashlight. The Amazon batteries last at least twice as long as a the value brand I had been using in my book light. Good value, good performance.	POSITIVE
I find these batteries last longer than Duracell. I use it on small light that stays on for 4 hours 5 nights a week. Great product from Amazon.	POSITIVE
Love!! Exactly what I paid for. It came in a nice cardboard package and I use it as a storage for the unused batteries. I've had these for months and the first pair are still going strong. I'm very happy with my purchase.	POSITIVE
Simple and clean. Love AmazonBasics	POSITIVE
The batteries are great quality.What I liked the best about it is the was its packaged! It comes in a card box that can be open/closed and in it the batteries are packaged with a wrapper in a group of 4. Absolutely brilliant!No more loose batteries that you have to guess if they are old or new!!!Goodbye durable... Hello amazon basics!	POSITIVE
Love it , no better deals on the net	POSITIVE
love them work great but while charging they leaked all over the charger and had to just throw 8 of them away	NEGATIVE
Love these batteries - they are easy to purchase, delivery is speedy and they come right to your door :)	POSITIVE
Awesome lights! Compact and easy to pack but give off a huge light! Great customer policies too!	POSITIVE
I put these in a set of lights I have over my door and my Wii remote the day they arrived back in April and they are still going strong at the end of August! Love these!	POSITIVE
Love this , got tired of buying the 2 name brands. My son goes through AA batteries like there is no tomorrow due to him using these for his xbox controller ( and yes, he has a rechargeable one also but.....it's always dead). For the money, I'll stick w/ the amazon brand batteries from now on	NEGATIVE
I purchased these on 3/24/16 and last week I used a pair on a wireless keyboard. Within 1 hour my keyboard was blinking the low battery sign. I replaced the batteries with two new ones and the light blinked again within half an hour.My keyboard isn't the problem because I ended up using Eneloop AAA batteries and it worked fine the rest of the day.	POSITIVE
Picture for proof. I had these in an Amazon basics wireless mouse and one of them exploded. It was only in there about 3 months before I noticed the batteries were dead. Upon inspection it was clear one of the batteries had a structural failure and exploded the end apart leaking fluid inside mouse.This mouse has NEVER been out of my air conditioned office.I have never had a battery explode inside…	NEGATIVE
Make Amazon batteries YOUR BATTERIES ! If you haven't discovered this by now, that these alkaline batteries are fresher, longer lasting and more economical than wasting your money on dollar stores batteries or over-priced Duracell that may have been made years ago before you purchased them, get with it. Support a successful service that most of us can't do without !	POSITIVE
They work but clearly don't last as long as name brand batteries. If you want low cost batteries then buy these.	NEGATIVE
I'm a self proclaimed bargain shopper. But at the same time I want a quality product. I make a point of reading reviews to make sure that there are some satisfied customers before I take a chance on a product. I'm happy to say that these batteries were a good choice. I have grandkids that love to play video games using remotes that use 4 batteries per controller. They go through these things like…	POSITIVE
More than 1/2 have been dead out of the box. Most other Amazon Basic products I have gotten have been great. Batteries have been beyond sub par so far.	NEGATIVE
you have kids, teenagers that like toys, remote control cars or anything that require batteries then this is item is for you.. easy to use.. dont think about it just buy it.. : )	POSITIVE
I'm the kind of person that always stocks batteries. With a small child that has lots of toys (not to mention my own toys) you never know what size batteries you'll need. C is a size only a few of my devices use. One is a lantern and the other is an electronic pest deterrent that I have to keep the deer away from my growing trees. I have always purchased the big two name brands in batteries and I…	POSITIVE
These are now my go-to batteries....sorry copper top. I used them for lights at my daughter's wedding and they are still going strong!	POSITIVE
my parents need it. Honestly, I am looking to buy a few, cheap. Good bargain for the money. Very comfortable and very fine . They are not for me, they do not ride, they are not too tight Very fast, receive it next day.	POSITIVE
These batteries seem to have enough power. My sons remote monster truck barely moves with new batteries installed from her byut work perfectly fine with new Duracells. However, for basic other stuff they do the job.	POSITIVE
SAVE YOUR MONEY. Buy the name brand. I have a bathroom light that uses 3 AAA batteries. I typically get 6 months out of it with regular batteries I get roughly a week out of it with these. Sure, they are cheaper but you will buy them 4x as often. Worst Amazon purchase thus far.	NEGATIVE
This box of batteries was a great value. Better than buying from the other box stores. I like how they came in an easy to open cardboard box. Each set of 4 inside the box is wrapped in a thin layer of plastic so the batteries don't roll around and make a mess. I used these to replenish all my kids' talking/lightup toys...as those toys don't generally work well with rechargables. I'm going to buy …	POSITIVE
These don't last quite as long as Duracell, but for the price it's hard to complain. Nice basic batteries. No issues except for slightly shorter lifespan.	POSITIVE
Nice box, good price. Only improvement would be to eliminate the 4pack wrapping. The clear plastic wrap seems like an unnecessary step when changing our kids toy batteries	NEGATIVE
Lasting a long time in my remotes. Nice easy to open packaging.	POSITIVE
Nice to have a easy to access package that doesn't allow the batteries to just keep falling out once opened like most battery packages.	POSITIVE
I have tried numerous brands of disposable batteries: big (costly) name brands, cheaper name brands,brands made companies that make electronics,ect.I would say these are better than the cheaper name brands ... But, not as good as the high dollar name brands. They fall in the middle, and for the price you really can't complain!!They are individually wrapped in packs of 4 , which is nice. We have u…	NEGATIVE
Work great! No leakage or discharge (so far) like we've had from some other store brand batteries. Not quite sure how long they hold up, but they seem to be doing as well as the name brand batteries.	POSITIVE
These batteries are certainly A+. They arrived quickly and are packaged in a box that you can easily open and close, so you don't have to have some fancy space contraption to contain them.	POSITIVE
It only took my little demons 3 days to figure out how to jimmie this thing open. It was really great while it lasted though.	POSITIVE
Amazon seems to have changed the manufacturer of this battery. I liked it very much the last year, but the new one has a different look, has noticeably lower capacity, and leaks. Batteries usually leak after they die, but these leaked while they were still good... and apparently died because of the leak. All of my devices have battery monitored One day they were good with 50-90 power left, and th…	NEGATIVE
Batteries popped open inside the motion detector lights making a mess and ruining the detector. I will never buy this brand again.	NEGATIVE
I am giving these batteries a 1 star because I couldn't go any lower. I tried 10 batteries in a row and they lasted bout 35 seconds then my light went out. The shelf life must have been ending. I guess the old addage You Get What You Paid For holds true.	NEGATIVE
They were duds. I bought them before christmas so I could stick them in the toys and not one worked. I tried them on other items to make sure it wasn't the toys and not the batteries . Nope , it was all of the batteries. I only give one star for the reason I got them on time ....now I have a box of triple a batteries that don't work . so glad I caught that before christmas or I would have had dis…	NEGATIVE
Basic performance didnt last a week in an AM radio.	NEGATIVE
I bought these because of all the ratings on Amazon but they don't last at all!! I am so disappointed. I used the in every device and every solar light and withing 2 months I have to replace them all. Now, with the the snow and cold, my yard is dark because I can't get out there. I will never buy these again.	NEGATIVE
Despite what seems to be a great deal for a 48pack of AA batteries these aren't great. 2 stars only because of the deal as they're for light use. I use them only for my xbox controllers, I understand that the life is different with gaming (sucking up all the energy), but I've put a pair in before and about 2 weeks later had to change them. Not to mention, I have 2 controllers (one has a grip), so…	NEGATIVE
Great battery, great price. NOT frustration-free though. Each row of 4 batteries was wrapped up so you had to open 12 packs individually.	POSITIVE
I'm a huge Amazon fan and I know the appeal here for most and me as well is the price but at the end of the day, you get what you pay for and these do not last anything near the better more expensive batteries out that. If it's easy to change batteries then this is the way to go but if you have something it's difficult or a pain or you just don't want to the hassle I would suggest spending more a…	NEGATIVE
I have a simple electronic keypad I use these batteries in. With the name brand I would go about 2 months. With the amazon brand i go 2 weeks. Not sure I am sold on this being an equivalent battery just yet.	NEGATIVE
Gave these a fair chance but the fact is they simply do not last as long as Duracells. I've gone through more than half of the pack I purchased and I am easily replacing batteries twice as fast for the same devices, same use. I won't repurchase.	NEGATIVE
Not a bad price but after few times I realize these battery run out very fast. Amazon need to do better with that.	NEGATIVE
I'm not too thrilled with the life of these batteries. They don't seem to last as long as energizer does. And in some things, they aren't even strong enough to get rid of the 'dead battery' reading.	NEGATIVE
I have bought these several times thinking they were great but after longer term use have found they fail about twice as fast as Duracell. I will never buy them again and will not hold Amazon Basic in such A high standard. my next batteries will be Duracell	NEGATIVE
What's happened to batteries Duracell use to be the gold standard, until we had over 10 of them fail by leaking and destroying expensive medical equipment year after year. Costco batteries became our go-to batteries until last year 2015 when they started leaking, even on the shelf. Tried Eveready but price and quality varies as well. I trusted Amazon and love the price, packaging, convenience and…	NEGATIVE
Wow ! Let there be light !	POSITIVE
They're the only batteries I use now. It's hard to beat the /battery cost. Every parent should have a stash of these and the Amazon AA's in their home.	NEGATIVE
We are very disappointed in the quality of Amazon's AA batteries. They have failed 3 or 4 times in various products we own. The most costlywas it's use in our small wall safe in our home. The 6 batteries failed after two months and we had to have a service open it at the tune of225.00. Another example was a radio and flashlights. We will have to throw the rest out.	NEGATIVE
Basic battery	POSITIVE
I am a die hard Duracell and Energizer user for many years.. Truth is, these are good for normal use items, such as a tv remote, or other items that aren't on a constant drain. However, for long term uses on a day to day I still will stick with Duracell, but these are OK.	POSITIVE
It seems the plus pole pins of these batteries are somewhat shorter than the poles of other brand batteries. The batteries didn't make contact in some of the devices I was planning to use them in.	NEGATIVE
Going to keep my review short and brief, since the chances are that it will not be seen due to so many reviews already posted.If you're talking about rechargeable batteries, everyone knows that the Panasonic Eneloops are one of the best because they are the most reliable for discharging (usage, basically) and that they hold a lot of charge. While the non-rechargeable batteries do not measure in m…	POSITIVE
Bought these because I had heard from several sources that alkaline batteries are one of those items that you can buy as generics and get comparable quality to name brands. It is not unusual for me to keep batteries in storage for more than a year without a problem with leakage. These, after a year, would begin leaking soon after installing them. That is, they come out of their protective wrap lo…	NEGATIVE
Not happy at all very slow compare to others I ordered	NEGATIVE
These batteries have a very short life. Need replaced every week. Used ina solar light outside Very unsatisfactory	NEGATIVE
they are not good as described. the power is easy to be used out.	NEGATIVE
Ordered these batteries along with a wall mounted mirror. Upon inserting these batteries the light did not work. Thinking something was wrong with the mirror. I decided to go to Target and buy more batteries. Replacing your batteries my light now works. I would return them but the return date was past due. Thanks for your time.	NEGATIVE
This pillow is made of memory foam but it is rock hard. It actually made my neck pain worse. The reason I'm giving it two stars instead of one is that the fabric feels nice and seems well made. This may work for some people but not me.	NEGATIVE
These batteries are actually falling apart before we use them. They are junk	NEGATIVE
I didnt like it from the begining because it isnt very ergomatic. It was easy to hit the wrong button shocking your dog when it was last set to vibrate. It was veru easy to push buttuns so you cant put it in a pocket. Then a week into use while replacing a probe, I hand turned to tighten it and the prope broke with the scew end broke off level and no way to get it out. I bought a product that had…	NEGATIVE
Absolutely perfect case for a near-perfect phone. This case fits perfectly.After a few days of use you'll forget you have a case on the phone.The phone's smooth rounded edges make it near impossible not to drop the phone occasionally. This case is a must for the LG v20.The quality of this case is the best I have ever seen in a smartphone case.Well done!	POSITIVE
I order these A LOT! works perfect for my son's toys and last as long as the major brands an so much cheaper. Also the packaging makes storage easy as well.	POSITIVE
With alot of kids and toys in the house we have been running through hundreds of batteries. Yes hundreds, no typo. I have found these batteries to have the perfect balance of cost vs longevity. They dont last the longest but theyre priced just right to make it worth it. I would recommend to anyone that needs batteries in bulk.	POSITIVE
We got these for our TV remote. We didn't need such a large package, but it was the cheapest option, so we went ahead and purchased the 20 pack. It was great to be able to save money over the name brands, and since it was Amazon brand, we figured they would be good quality (and we were right). It was also awesome to be able to get them in 2 days, since our TV buttons are very hard to use so the s…	POSITIVE
Hard to beat for the price. Shipped fast and fresh.	POSITIVE
Batteries just don't have the strength or long run time. Read all the possitive and negative comments before I bought and they are true.These batteries are good to poor in performance. They start good and quickly drain down to poor. Under heavy load they drain very quickly, will come back with a rest but drain faster each time. Dont use in equipment that have a heavy demand. Clocks would be ok. E…	NEGATIVE
I read a lot of reviews and convinced myself the AmazonBasics AA alkaline batteries were going to be a good buy. Nope. I put a pair in my TV remote, and within a month the TV was telling me to replace the batteries because of low power. I decided to check some new ones right out of the wrapper with my battery tester. 8 brand new batteries tested - all 8 in the red on the battery tester...not tota…	NEGATIVE
I compared these against the Costco Kirkland brand and was quite disappointed with the Amazon Basic AA batteries. I used these in a flashlight test and after two hours, the Costco brand still worked fine, but the Amazon Basics were close to dead. I'm very disappointed with this brand and won't buy it again. For short term use, it's fine, but they don't last over time.	NEGATIVE
I did a simple test with 2 identical falmeless candles that run on 2 AAs. Amazon Basics AA kept the candle going as long and bright as brand new Energizers. Pretty darn good deal!!	POSITIVE
Great price on necessary item, seems to have environmentally friendly packaging. They are easy to store, as the box is flat and about the size of a small book. Performance of the batteries has been unremarkable, I don't have a sense that they last longer or shorter than any others and I've no convenient way to assess that. I'd prefer a built-in battery-life indicator, but that would surely increa…	POSITIVE
purchased in sept 2015 went to change because light was not working . batteries leaked and ruined a special optical light . now checking all other light they are in .	NEGATIVE
this was an ouststanding deal. I bought it through Alexa voice order. since I didn't get the Alexa price for some reason, I contacted amazon customer service and Amazon corrected the problem quickly, without more information and effort on my part. I *love* that about amazon.the batteries were in a plain box, wrapped in four packs. I often buy amazonbasics, both for the quality and the simple, cle…	NEGATIVE
Easy to open and store . . . equivalent battery life with more expensive brands!For those of us who do not like 'real' shopping These are Amazon Prime 2 day delivery.	NEGATIVE
Basic batteries at a good price. It is such a convenience to have them delivered to me. I will be reordering them for sure.	NEGATIVE
Quality batteries, great price. Perfect buy for a household with toddlers. Also the packaging is great-easy to keep the new batteries in and use when needed. No loose batteries rolling around everywhere once you open it.	POSITIVE
I thought I was getting a great deal, but I learned the hard way if you don' use them up quickly, they go dead in a hurry. Extremely limited shelf life so don't buy these in bulk if you don't plan to use them w/ in 6 mo.s. If your using them in medical equipment, I'm sorry to say I'm choosing another battery. I don't like bashing an Amazon product and there's always the chance I got a bad batch b…	NEGATIVE
I am not a bettery expert nor an electrician. There are a few things that I consider when shopping for a battery - shelf life, price and brand. When you buy a brand product, you are most certainly guaranteed a good long lasting battery. Hence I always bought energizer or Duracell. Amazon is also a big brand so I decided to give it a try and to be honest with you it's a great battery. Price wise, …	POSITIVE
I bought an amope foot roller thingy and it was so weak I almost threw it away but hubby said to just change the batteries bc they were probably old. I put in some rayovac ones I had that were brand new and made it weaker than the ones already in it. I had just ordered these batteries bc of a great deal that was going on. I put them in the amope and they were very strong! I have to say I was surp…	POSITIVE
I really wanted to love the Amazon AA batteries but they just are not durable enough for my usage. As a night time long distance runner, I have LED headlamps with a rear red flashing light that I use which require 3 AA batteries.I usually purchase Duracell or Energizer batteries in bulk and they have worked well. Rechargeable batteries are not very good in LED Headlamps so those are out.The probl…	NEGATIVE
So far, so good. I like how Amazon provides reliable basics that I can easily order through Prime and save myself a trip to the store.	POSITIVE
Perfectly respectable battery.I have been using Duracell batteries almost exclusively since I first went to sea in the 1970s. No complaints then. Still no complaints.I bought some of these AmazonBasics batteries just to try them out. Nothing scientific--other reviewers have done that well enough.Basically I'm satisfied. When I'm at sea I'll probably stick with Duracells, but these Amazon Basics a…	POSITIVE
So... One day I was camping in the Wild West on the Rocky Mountains in Colorado... I was carrying my trusty Power Rangers limited edition collectors sword. Out of nowhere... A bear attacked me. I grabbed my trusty sword, but it was out of batteries so it did not make the swoosh sounds that adds to the effect of my swing. So I hurriedly went to my trusty AmazonBasics AA batteries, and switched out…	POSITIVE
The scale arrived earlier than expected, and came packaged nicely. No visible damage on the box, so I was excited to test it out. The scale came with batteries, which was very convenient. However, upon turning on the scale, I discovered that the entire lower line of the display failed to light up and change (I.E: an 8 looks like an A, 3 looks like a backwards F). Other than that, this scale would…	NEGATIVE
expiration of 2026, about 9 years in advance of when I received these.Batteries are shrink wrapped in groups of 5 which is good to provide for protection from discharge after part of the package is opened.	NEGATIVE
I ordered a 20 pack of AA batteries from amazon when they were on sale. Seems like my kids are going through batteries like crazy with their gaming controllers and such. My household ends up going through AA batteries like there is no tomorrow! So when i saw these were on sale, i had to order some. I decided to hide these ones from the kids, so i could see if they were comparable to the store bou…	POSITIVE
I bought these several months ago. I use them for Xbox One controllers. Using Duracell batteries I get roughly 20+ hours out of 2 AA.With these Amazon ones, after about 6-7 hours I start getting low battery notices, and unlike the Duracell that I get a few warnings with, I only get one shortly before losing all power. Stick with the name brands, I tried these generic ones and regret it.	NEGATIVE
In Firestick remote it lasts about a week before replacement is required. Digging deeper alkaline batteries only last as long as they retain the upper percentage of their voltage. Either I have a bad batch or these degrade quickly in remotes. I plan on asking Amazon why this basic is so short lived in peak voltage retention.	NEGATIVE
Can't beat for the price. Simple packaging and performs like any there battery.	NEGATIVE
Simple, basic batteries. They do the job and they do it well. The charge is on par with many of the brand name batteries. A little bit more expensive than what I would prefer and that is why I give it 4 stars.	POSITIVE
I purchased plastic battery storage cases for the batteries I had been purchasing that came on a flat piece of cardboard covered by a plastic lid. When I lifted the plastic to get a battery, other batteries tumbled out and soon I had a mess in my battery drawer. However, Amazon's batteries are very special from the minute you receive it. They arrive in a small cardboard box that just fits in your…	POSITIVE
You never really realize how many batteries you go through until you get these. I feel so great knowing that I wont run out anytime soon! Especially great when you need an emergency battery change.	POSITIVE
So far so good on battery life and shipping program. Love that these come in an easy to access box with stress free packaging. I'm still measuring them against my name brands but do wish there was an offering in rechargeable.	NEGATIVE
So far so good. Great value. Well packaged, nice clean design and arrived quickly.	POSITIVE
So, I saw all the glowing reviews and was startled by the low price for 48 of this alkaline batteries. Yeah, well, NOW I am startled by how long they last. Uh-oh, make that DON'T last. I don't take but 20 to 30 shots from my little Finepix camera before the lens starts closing when I try to shoot. Compare that to...well, I'm not gonna lie. I never counted, but I took TONS of shots using Duracell …	NEGATIVE
Sleek design. Comes with batteries needed. I've compared the number to another scale that same day hours later and it displayed the same number. I'd say it's very accurate. Clear display, thin black platform. Your typical scale. I did receive this at a discounted rate for my honest opinion. I'd buy again and would recommend to a friend. Solid product.	POSITIVE
This is a solid product from Amazon Basic. I will happily order these again and again.	POSITIVE
Several of the (new) batteries do not work. Very frustrating to replace a battery in an appliance and gave it not work and not know whether the problem is the appliance or the battery. Plus some things require several batteries and so it is hard to figure out which battery is not functional...I've experienced this with a couple devices (one wireless mouse and one kids toy) and trying different ba…	NEGATIVE
Just opened a brand new box of Amazon AAA batteries 100 count . Sorry Amazon, but I had to open several packages of 4 only to discover. That most of the brand new batteries contained in the box arrived DEAD. I put a meter on the batteries to check for voltage. Some read 1v DC some read 0v dc and some read 2. volts. The batteries I removed from my head set were weak but at least had 1 volt As you …	NEGATIVE
starting to really like some of the Amazon basic stuff - these seem to work well for around the house remotes and small draw items like that.	POSITIVE
Update 4/30/16:I've been trying to use up the last of the batteries and two more have been found leaking acid since the previous review. I didn't want to just throw them out but at this point is isn't worth the mess and damage to devices.Original Review:Bought two packs of these on subscribe and save in the last couple months. We play laser tag and the guns require 6 batteries each so I thought t…	NEGATIVE
Very nice packaging! Love the price and the nice convenient packaging makes it easy to store, find and keep track of the batteries. Great job Amazon!	POSITIVE
Terrible - The product lasts less than a week in a home weather station, regardless if warm or cold weather. Cheap Rayovac batteries work just fine and I will stick with buying those locally at Menards.	NEGATIVE
Worst batteries I've ever used. I used them in a sensor light. They only worked l l/2 months while my prior Energizer batteries had worked for 5 l/2 months. I can see why these batteries are so cheap. I definitely would NOT recommend them to anyone.	NEGATIVE
Terrible decision on my part to trust Amazon to make even a decent battery. How hard can it be, right Batteries don't last. Every device I've used them in began to have quirky little malfunctions (remote buttons don't always work or do what they are supposed to do, mouse randomly disconnects from computer, etc.). Maybe I got a bad batch -- all 48 of them. Lesson learned.	NEGATIVE
I tried using these on my mini mist diffuser, amazon basics batteries discharges easily within a week. This is terrible in comparison to energizer batteries which lasts at least 3 months.	NEGATIVE
Are not strong enough to work the remote to my smart tv. Not sure what I will use these for since they only last about two weeks in my other tv remote.	NEGATIVE
These batteries are great, not too costly, and just get the job done. I also like the packaging where the bacterias are stored. I would switch out the new battery with my old ones and put the old ones back in the slot of the packaging. It keeps them together. I'm not sure if there are places that recycle these type of batteries around, but if there were it would make buying these a total must.	POSITIVE
The batteries are such a great deal but don't have the strength needed to run certain toys. We hve a snap circuit kit and it doesn't power it enough to make the fans fly. A little disappointed.	NEGATIVE
solid AAA batteries that last na expected ammount of time. packaging easy and this is a seriously convenient option. Will always use this now as the price point and convenience make any other batteries a less economical choice.	NEGATIVE
I've had great luck with these. Some brands don't take a charge, at ALL with my fairly sophisticated digital charger. SO many brands show up as fault. These don't.	NEGATIVE
Always a good value and packaging makes them easy to store and easy to use	POSITIVE
The package was open and had no batteries....	NEGATIVE
The package provided good quality batteries in a size I need most often, without including other sizes of less usefulness. I also appreciated the packaging, which is more accessible than the common drugstore packages (which can be a challenge to open).	POSITIVE
These are batteries, they came packed together. I put them in remotes when the old batteries die and these make the remotes work again. 5 stars.	NEGATIVE
I am a member of a wilderness search and rescue team and always need to keep backup batteries for flash lights, gps, and headlamps. These batteries are a great price and get the job done. They come sealed together which make them easy to toss into a back and ensure I have them when needed and aren't rolling around. I will be buying more in the future.	POSITIVE
These are great batteries at a great price. Plain and simple. Don't be a dummy. Just buy them because you know you need a case of extra batteries.	POSITIVE
These are great batteries to keep on hand around the house. There's nothing really fancy about them. They're basic, they work, and the mulit-packs are very affordable (much more so than the ones I usually buy). They seem to work just as effectively, but they were less expensive AND saved me a trip to the store. It's a win-win!	POSITIVE
These are great for the price! They do tend to die slightly faster than other batteries, but overall they are great for what you pay. I would recommend these to anyone looking for basic batteries. The come in a plastic wrap which is easy to open. The same can't be said about some battery brands.	POSITIVE
These are just AA batteries and I really can't get excited about them. But here's the reason I'm giving them 5 stars. I had typically been buying Kirkland brand AA batteries at Costco. The Kirkland batteries come loose in this large cardboard packaging with a plastic tray thing to hold the batteries. The packaging of these batteries, wrapped in 4 packs in a little cardboard container, is so much …	POSITIVE
These batteries are a great buy, pretty much can't be beat for the price to quality ratio. I marked off one star because I don't believe they have lasted as long as the Energizer batteries I used previously, but it is not a big difference. I have been using these primarily to power a head lamp with band that I wear at work at night time out in the field. They provide the same brightness as the en…	NEGATIVE
I keep a good stock of batteries in my house. We have lots of flashlights and toys that require them. These are nicely affordable and I compare them to Energizer batteries, easily. (Don't look at 2nd pic if you're OCD )	POSITIVE
These batteries are great. We love to have extra batteries especially around the holidays when it seems like every toy needs them. You can't beat the price and I think that these are just as great as the big brand names or at least I have not noticed a difference. We use them in everything from toys, to the TV remote, to flashlights etc. They come in a nice little cardboard box which is great to …	POSITIVE
The batteries suck. I have them in my mouse and I have to replace them every week. My Duracell's would last a month. I feel like they are only 1/2 charged, I put new ones in my flash for my high quality camera, and the flash was really slow and dim. Pretty crappy for new batteries. I am not pleased	NEGATIVE
These batteries are used for gaming and last exceptionally long. During heavy gaming use with three people playing games daily, it's not uncommon for us to get 6 months out of this pack.	NEGATIVE
These batteries contain electrons and the electrons make stuff work. I don't know how, exactly, because I have a liberal arts degree, but, even though I don't know how they work, they still do.	POSITIVE
These batteries have a short life compared to other alkaline batteries that we use. They are definitely basic batteries. I will not order these again.	NEGATIVE
These batteries have been performing wonderfully in my clocks and other small appliances. The price is right with Subscribe and Save and I can't beat the quality or price elsewhere. They come nicely packed and shrink wrapped in four packs making them easy to carry. I will definitely continue to purchase.	POSITIVE
Great price, and shipped safely and Amazon was efficient with the packaging. I bought this pack to replace a 100 pack of Maxell cheap-o batteries that I bought on Amazon years ago. I finally ran out, and decided to try the Performance Alkaline Batteries from AmazonBasics. Quality so far seems to be good. They have been holding their charge well for the devices I'm using them on. These are primari…	POSITIVE
These batteries were a great purchase and I am very happy to have found the amazon brand in something that I use so frequently. I thought the price was fantastic for a package of twenty batteries. I use AAA batteries for a lot of things around my house so I like to order a substantial supply of them when I get new batteries. I couldn't have been more pleased when I discovered that Amazon has thei…	POSITIVE
These batteries work great. I would say comparable to top brands. We've used some for approximately one month and they are still going strong.We are currently using them in our game controllers and a clock...Will update as needed	POSITIVE
These batteries work just fine. I don't see a need for writing some big long review about batteries. All we care about is do they work, are they strong Absolutely and I will buy them again	POSITIVE
These battery arrive in a nice packaging. Super easy to open and store. The battery itself is great! definitely would purchase again!	POSITIVE
These don't seem to last very long at all. I used them on my light in chicken coop. I replace once a week and only used it 2 or three times each week. Very dissapointed in this purchase. I usually buy our batteries from Costco.	NEGATIVE
These batteries seem to perform as well as the name brands, and they cost less. In addition, they come in a nice box instead of being encased is plastic bubbles which take up a lot more room and make accessing the batteries much more difficult.	NEGATIVE
These work really well and came in a very nice cardboard package. The organization of the cardboard package was much nicer than many of the plastic and cardboard packages batteries come in from the store. It was much easier to keep them all in the box (similar to a colored pencil box) than to try to shove them back in a half falling apart plastic package. They seem to work just as well as any sto…	NEGATIVE
they are batteries and they make my battery powered stuff work so im not sure how this could get a low rating. for the price well worth it. that said they don't seem to last quite as long as other name brands.	NEGATIVE
Has power of Energizer Max, price of Amazon basic. Great for all the kids toys and remotes.	POSITIVE
They are OK but not nearly as good as other batteries. They die far more quickly than other name brands. For example, I've changed the battery on my mouse three four times in just a few months already verses prior Durecell batteries that I changed maybe once a year. Several other things such as wireless Apple keyboard, remotes, etc., similar results, e.g., batteries wore out in a third or fourth …	NEGATIVE
Yup, batteries cheap. They are packaged like a PITA though and you ahve to rip these outa shrink wrap. Good for commercial resale in a store, since they are then packaged into smaller units for resale, for home use when you what to just dump them into a box and be done for the kids to grab like Halloween candy for all their gear - not easy to do that with. But to of batteries its still a good dea…	NEGATIVE
These do not last long. I will stick to Kirkland or Duracell from now on. I usually change my mouse battery once a year, and since I started using these, it is every other month. Disappointing.	NEGATIVE
Great, long lasting batteries. I got them for my game camera, and after two months of use, they're still going strong on the first set.	POSITIVE
They don't last. USed in electronics (like computer mice, computer keyboards) Energizer or Duracell last easily 3x longer. Not worth the savings. If its going in some kids game or infrequent use (where the battery would be dead later anyways) ok.	NEGATIVE
The tips seem to be polished so much that they do not make good contact. I had a problem where these batteries wouldn't work at all, but the duracell ones that I took out would. After swapping back and forth a few times, I took them to my battery tester and found that I had to twist them around to get them to register. So I took my batteries to some sand paper to get the contact point to work.	NEGATIVE
They don't seem to work except in very low energy items. Can't get them to work in my remotes or in a motion sensor light, but it works on a smaller switch activated night light. :-( oh well	NEGATIVE
Love these batteries. I keep them stocked in the cabinet. Two teenagers go through batteries lije there's no tomorrow. Glad I can save money with Amazon Basics. They last just as long as the name brand batteries. I keep the AAA and AA on hand at all times. Thanks Amazon...you make my life easier in so many ways!!	POSITIVE
DO NOT BUY THEM.I got them because it said they were anti leakage. Well guess what.they leaked!!, completely destroyed my keyboard and I cant even open it up to get the batteries out. A waste of money and will also cost me a whooping 100 for a new keyboard and I cant use my desktop until I get a new keyboard.	NEGATIVE
They provide me with electricity. Let there be light. Seem to be lasting too so I have that going for me.	NEGATIVE
They seem to work well. I've only used three of the pack thus far, but that item is still going strong.	POSITIVE
These work as well, if not better, than other more expensive batteries I've purchased in the past. They last as long. They seem to have the same power as in pocket flashlights shine as bright, and I can have them delivered right to my door for less than I'd pay at the store. Can't beat that. I will continue to buy these and the other size Amazon Basic Batteries	NEGATIVE
I dont know what I could possibly say that over 6,000 other reviewers have not already said.. so I won't even go into details. I needed more AAA batteries, and I am a amazon-junkie so I ordered their batteries. Popped three into a flashlight that needed batteries.. and I had light! They work.. Now how they will hold up over time, I do not know yet.. but they work for now and worked in my flashlig…	NEGATIVE
See what I did with that title up there Anyways, my wife likes using AA batteries as if for each one we use and throw away a puppy is adopted from the local animal shelter. And since we've moved on from regular candles to LED ones in our home, we need more AAs than ever. Nowhere will you find a better price! My dad once told me that all batteries are made the same, its just the label that's diffe…	NEGATIVE
Seem to be working very strong in my flashlights!!! They last almost as long as the expensive batteries that i have been using. and these r one third the cost!!! I am highly impressed with these, This is the only brand of batteries i will be buying from here on out!!! I have only tested the AA and the AAA so far.	POSITIVE
They make my stuff work I love it when my stuff works. They seem to last as long if not longer than name brand batteries. I will never buy batteries at the grocery store again!!	NEGATIVE
Nothing wrong with these batteries. They seem to work just as good as the named brand ones I buy at the store and they defiantly work better than the cheap-o ones. I am currently using some in a battery operated lanterns, a flash light, and one of my youngest daughters toy. I have not experienced any problems with these.I really like that I can order good quality batteries at a good price and hav…	POSITIVE
They are batteries and they work. I don't think they last as long as some of the more expensive batteries but really its hard to tell.	NEGATIVE
I've been using the Amazon Basics batteries for some time. I get them on subscribe and save.These are not meant to be heavy duty or super long life. They last reasonably long for my purposes and the price is extremely fair. These are so inexpensive that I don't expect them to last as long as the name brands and therefore I don't worry about it. I feel they do a very good job for the way I use the…	POSITIVE
They're good quality batteries for a really good price! You'd be stupid to pass this deal up!	NEGATIVE
I buy amazonbasics batteries in all the sizes that they make. they're great.	POSITIVE
These Amazon brand batteries don't seem to last quite as long as the top brands do. They're not bad, but they don't seem to have the long-lasting quality. For the price they're okay, but I think I'll stick with top brands in the future. We go through a lot of the AA variety batteries and even more of these. Again, not bad but...	POSITIVE
Basic quality	POSITIVE
lower value as they last about one hour but good for a flash light	NEGATIVE
Made in the USA would make this a 5 star	POSITIVE
Not as strong and not lasting long enough as the major brands.	NEGATIVE
These batteries discharge fairly quickly. But okay for the price	POSITIVE
These don't work for any decent amount of time! Stick with the name brand	NEGATIVE
My neighbor gave me several of these to use when I was out of AA and needed some ASAP. These are just as good as the name brands alkaline batteries and absolutely no leaks of any kind including the pair I had outside last winter in the LED light. That is why I reordered a couple different times using AmazonBasics for AA and AAA. Recommended highly and easy to order and priced just right!	POSITIVE
Hardly last as long as a stick match. Total waste of money.	NEGATIVE
Triple A batteries at an amazing price Need I say morePretty basic, hence the basic logo. Don't waste on a different brand, but Amazon Basics!	POSITIVE
Bad shelf life. No where near Duracell. For very light duty only.	NEGATIVE
I went through these like water - stick with Duracell or Energizer.	NEGATIVE
The batteries came vacuum-sealed in packs of 4 in this really heavy/annoying plastic.	NEGATIVE
THIS DIES SO EASILY	NEGATIVE
The picture looks like the batteries are white, but they're actually silver. Helps from confusing them with eneloops or other rechargeables.	POSITIVE
I waited to make sure they AmazonBasics AA Performance Alkaline Batteries (20-Pack)would hold up. Great value!	POSITIVE
Great price for AA batteries. I needed a lot of them to maintain battery-powered Xmas window candles. These seem to be working fine. Easy-open cardboard package is very convenient.	POSITIVE
The Amazon product line seems to have decent products. These batteries are no exception. There are many reviewers who will say these batteries are terrible, good, great, awesome, unsurpassed, etc. It seems the general consensus is these batteries are great for their intended purpose.First, I recommend you take a look at C (https://www.amazon.com/gp/pdp/profile/A35H8Y36S43CSG/refcmcrdppdp) review.…	POSITIVE
These are hard to beat when it comes to price, but I have found that they do not last as long as Energizer or Duracell. They come close, I think, but definitely not as long. I use AA batteries primarily in my iMac bluetooth keyboard and mouse, for what it's worth. Still, these amazon batteries are significantly cheaper, so it all probably evens out.	POSITIVE
Very happy with this purchase and I am hard to please! Thank you !	POSITIVE
I'm always in search of the best reviewed and most economical AAA batteries I can find, because we use a LOT of them. I've bought from Costco, Groupon and other online retailers.These might qualify as the longest-lasting, most economical batteries I have yet found, given that they were on sale sometime Thanksgiving and Christmas. They arrived quicker than I expected. 100 batteries, shrinkwrapped …	POSITIVE
Bought these for laser tag guns I purchased for my sons birthday (each requires 4) and they have literally played all night and morning and they are still going strong. I've bought much more expensive brand name batteries that haven't lasted this long. For the price I'm very pleased with this purchase!	POSITIVE
Lot's of claims in the description and lots of good reviews here, so I don't know what went wrong, but it appears these batteries really stink.In a TV remote, a pair of these batteries lasted 2 weeks. The name-brand batteries they replaced had lasted several months.In an LED flashlight, a pair of these batteries lasted exactly 2 uses before the light got dim and 3 uses before the batteries were t…	NEGATIVE
Horrible. Amazon batteries are the WORST!! I have a battery operated little decorative light string. 2 Duracell batteries will light those things for weeks. 2 amazon batteries last about (and I'm not kidding) maybe 4 hours. Complete waist of money. Dollar store batteries are better. Do NOT purchase these	NEGATIVE
I was not expecting much when i bought these batteries. I was proven wrong. Weve had these same batteries in everyday devices, including a kids toy that is used daily, for 2 months. With duracell batteries i was replacing them about once a month in this very same toy. They are still going strong. I will be buying these from now on. Name brands do not compare to these batteries.	POSITIVE
I just open several new, cello packs to use in a motorized window shade cartridge. Loaded them up, plugged the cartridge in - nothing. Took the batteries out and checked each one in a battery tester. 3 of the 12 batteries were good. I opened up several more new packages and tested them before loading them into the cartridge. One out of every five had a charge, and the ones that had a charge were …	NEGATIVE
Stopped working after 6 months. Had to throw them away. What a waste.	NEGATIVE
They perform well and the price is fine, but it's not entirely clear when it automatically switches you to AA size when you choose the larger quantity. Amazon snuck in a box of AA on me that way when I was expecting these AAA. Bad, Amazon. Bad.	NEGATIVE
Great batteries. Very strong, and last as long as anything else out there.	POSITIVE
They're not strong enough to power my kids' toys... so far they only work with tv remotes. :(	NEGATIVE
Well i am a fan of the Amazon Basic items. They are life saver for me.I don't have much to say as Amazon basic quality and economy prices are well know to everyone.Thank you Amazon for the Amazon Basic items.	NEGATIVE
I use these for my wireless mouse on my laptop. Not heavy use at all. But I am replacing these batteries at least once a week. I have to carry extra batteries with me, and I've never done that before. I used to go MONTHS with name brand batteries, so it's a dramatic difference. I'll use these up but I won't buy them again.That being said, this is the worst Amazon Basics product that I have bought…	NEGATIVE
I love these batteries. First they are priced cheaper than the name brands but offer the same performance. They come in no frustration packaging instead of the terrible clamshells that most batteries from the store do. The cardboard box offers a handy place to store them in without being cut by the plastic or having them fall out of the pack. Each four batteries is individually sealed so you can …	POSITIVE
Sets the standard, no more no less, better price than competition, so should be a clear choice!	POSITIVE
I won't need batteries for a long time and comes in a real nice strong case, love it!	POSITIVE
Amazon started this wonderful company way back when. Can you remember when there was NO Amazon, neither can I. The company became so successful at selling someone else's products, Amazon decided to start selling their own, thus Amazon Basics was born. Amazon Basic encompasses so many products, that are sold at such a reasonable price with excellent quality,that you should always look for Amazon B…	POSITIVE
I like that they come in shrink-wrapped sets of 4 each... It keeps a mess down, plus grabbing a few is really easy.They seem to hold up pretty close to the other top brands, though I've done no scientific testing! I assume if there is a difference, for practical purposes, the cost-savings would heavily outweigh the performance. However, if you're going to space, you might want to really test whic…	NEGATIVE
I bought a pkg of name brand batteries for almost 9.00 for a pack of ten . Now these batteries I bought were about the same price in all the flyers in the area as well as the local stores . Long story short these Amizon basic batteries work much better than the batteries I bought ( more than once so different lots ) than the more expensive ones . I have lots of flameless candles that come on twic…	NEGATIVE
Why notI gave them a shot and I do not notice a negative difference from other brand batteries. The positive is the packaging. They come in 4s and so you do not have to open the entire pack for a few.	POSITIVE
Why ever pay retail store price for a simple battery. Shelf life is so long they will still be fresh years from now. There are only a few battery manufacturers in the world. Hey Bob, what brand we running on the line today.20 each.	NEGATIVE
These batteries work. They don't last as long as I'd like but they do work fine. They came in frustration free packaging that I ended up needing scissors to open because they batteries come shrink wrapped in a little box and getting the plastic off of the batteries was NOT frustration free. So, three stars because they work but aren't great. I will probably not re-order these.	NEGATIVE
Buy a bunch before they realize how great these batteries are and raise the price.	NEGATIVE
So far these are holding up very well and for the price, couldn't pass them up.	POSITIVE
great deal. for me, they work just as well and just as long as the name brand batteries. I love that they come in handy easy to story cardboard boxes as opposed to large bulky plastic packages.	POSITIVE
These work well in heavy duty use, I use them for my bicycle lights	POSITIVE
So far so good with these Amazon Basic batteries as i have only had them for a short period. Only time will tell how they perform or if they are prone to leakage over time.	POSITIVE
Typically, I stick to Duracell so I was sceptical about 'Amazon brand' batteries. And buying them definitely gave my family more fuel to tease me about my alleged Anazon addiction. So far, they're working well. They're keeping the Wii Remote alive, which is vital to our Netflix usage. Plus, the price was amazing (8.49 for a 24 pack of AA, wow!) I'll update my review if this opinion changes.UPDATE…	POSITIVE
Lasts as long as the name brands for a fraction of the cost. I also like the minimal packaging that is also easy to open.	POSITIVE
Works well. Fairly easy too program for your specific area.	POSITIVE
These are cheap batteries. To make matters worse, Amazon sends old DEAD batteries mixed in with newer ones and ship them off to you. At least half of our last (and final) package had dead batteries and worked for maybe a day. Amazon wouldn't return our money for them. WASTE OF TIME.	NEGATIVE
These batteries are the worst batteries I've ever purchased. I am in disbelief how quickly they died! I put them in 2 very small 4 tall portable night lights for my kids and both night lights became very dim overnight. The batteries had to be replaced after 2 nights for the night lights to even serve the purpose. I've since put these batteries in other things around the house and I am not impress…	NEGATIVE
What went wrong These are the worst AAA batteries I've ever purchased. Make that the worst batteries ever purchased. I've used over half of them so far and I'm getting about 25 of the life I previously got from Duracell and other brand names.	NEGATIVE
I will never purchase batteries online ever again! I should have never believed that this is Unique Japanese technology that enables better performance after storage, over-discharge, and high temperatures, because frankly IT DID NOT EVEN LAST FOR TWO DAYS FOR MY DIGITAL CLOCK THAT HAS FOUR PLACEMENTS OF AAA BATTERIES. At first I believed it was a bad batch of a four pack batteries, no problem, TH…	NEGATIVE
die hard Ray O Vac user but due to price I am trying these based on reviews.	NEGATIVE
These are a great value and seem to last almost as long as Duracells. I would recommend them. I've had a pair in a remote for almost a year now, still going strong.	POSITIVE
Don't last long in my remote or the bathroom toilet light, which rarely comes on but is used every night.But then again, ALL batteries don't seem to last as long as they used to. So comparatively to Duracel, they're worth the .	POSITIVE
excellent price for so many batteries. they don't discharge quickly. i'm pretty sure nothing has died yet that i put these amazon batteries in.	POSITIVE
I was super excited to try these Amazon brand items and I'm sure glad they are branching out. I really just dislike Walmart and they terrible customer service. So typically I purchase batteries from BJ as I have two kids with tons of toys! Amazons prices for their batteries beats BJS by 5 to 6 depending on the size plus even at BJs you can't get a 48 pack of AA. The packaging was and simple which…	NEGATIVE
They're batteries. They make things that run on batteries work. They're cheap. They don't die after 30 minutes.	NEGATIVE
These batteries work in all the AA devices!!11!! I'm talking Xbox 360 controllers, Xbox One controllers, Wireless Keyboards, Wireless Mouseses, TV Remotes, Xbox 360 Remotes, Xbox One Remotes. I imagine they would work on other Controllers and stuff too as long as they take AA batteries and not AAA batteries because those are smaller you know. You can take a AAA batterie though and wrap it up in a…	NEGATIVE
These are okay. They aren't as long-lasting as name brands so in the end, I'm probably not saving money using these. That said, I like how they are packaged so they take up little space and we only have to open a 4 pack each time while still having plenty on hand. This beats the big packages of the name brands where the left over batteries end up falling out of the package and scatter in the draw…	NEGATIVE
Sorry Amazon. You guys are great at what you do by selling your products at reasonable prices and good no hassle returns and I am a very happy customer. But I purchased a box each of your AAA, AA, and D Cell batteries. I have used the AAA's for remotes with no apparent problems so far. I have not used the D Cells yet, but the AA batteries are the worst batteries I have ever used. They don't last …	NEGATIVE
Packaging warning. The batteries are fine but the batteries themselves come pre-wrapped in groups of four! Every time you need more than four or if you're just going to split up some sets, you have to open a new group of four, and they come wrapped in that horribly annoying cellophane like substance that is hard to remove it must be terrible for the environment.	NEGATIVE
After discarding and getting rid of broken cd cases, broken cds, and selecting those ones we really like, this binder turned up to be an excellent option to store our favourite cds and dvds and keep them in a small space at our living room, giving us the choice to donate or get rid of those cds towers that took a lot of room, despite looking nice. And because you can turn the pages, you can spot …	POSITIVE
My initial impression of this was very good. The material is nicer than the shiny stuff on my Hama CD binders and the netting trim gives a nice appearance compared to plain look of most budget CD binders.There are 50 pages with 8 disc pockets each (4 per side) giving a total of 400 capacity. The pages are hung from the spine in two groups of 25. By that I mean that 25 pages all have a single atta…	NEGATIVE
Pros: I love the Alexa series so when this one went on sale I had to get it with a camera. Now I can watch my security cameras from my couch or even drop in and see whats going on in other places. The audio is nice and loud and the picture is clear Cons: I wish I could stop the screen from turning off I keep thinking its unplugged but its saving power I guess	POSITIVE
Pros: Relatively easy to setup and works quite reliably. Cons: The mirror cast function didn't seem to work well displaying video while it was steaming to a Windows 10 laptop. Other Thoughts: This product was recommended to me by a coworker and I was skeptical at first, but the product has turned out to be what I now rely on for most of my entertainment access.	NEGATIVE
Pros: I'm a subscriber to DirectTV Now! So i pay a yearly discount and get over 450+ channels streamed to my TV for 59 a month, I pay for Prime/Netflix. combined, My cable bill was 172.00 I get more choices options, and I got the components to run it off ethernet, so no lag.I have un-metered fiber optic, so I can stream a lot, given how my family is good at leaving it running. Cons: TV's in which…	NEGATIVE
These Amazon batteries did the job although I gave 4star only because I had a few I would say a hand full of batteries that were not as strong or were pretty weak but out of a box of 48 batteries, I will definitely buy again for this priceIm pretty well satisfied.Thank you!	POSITIVE
AmazonBasics batteries are quite good in terms of capacity -- pretty much tied for the top spot compared to the other 6 brands I've tested, but other brands have the edge in capacity per dollar. When I computed value by dividing capacity by the cost per battery of the cheapest package size, they took a respectable third place, and they have the advantage of being a trusted name compared to the va…	POSITIVE
I bought the smaller pack last time and didn't realize how quickly it runs out. Very happy with this amount of batteries.	NEGATIVE
I love amazons batteries. Always there to save the day. I use subscribe and save to make sure my kids are never without batteries. It helps so much.	POSITIVE
Ive been buying these since they started selling them. The last batch, I had one that leaked. It was in a rather expensive candle, so a heads up for those using this battery to check once in a while. Ive never had this happen before. It turned all brown on one side and could have ruined my candle if I didnt clean it out real good. The battery was only week old, used infrequently in an air conditi…	NEGATIVE
clean design, good power	POSITIVE
Seems to last just as long as the name brands batteries for much less money. Also like the easy-open packages.	NEGATIVE
I started buying these large packs of Amazon batteries because of the great value and previous experience with Amazon Basic products. These batteries seem to work as well as my Energizers and Duracells at a fraction of the cost. I will be buying more AA and AAA when I run low. That should take a while with this large pack.	NEGATIVE
Everything we have around the house uses batteries, so we go through them fast. I like purchasing in bulk because I don't have to purchase them as often and they are a little cheaper that way. I was a little nervous to purchase the AmazonBasics brand, because I wanted to make sure that I purchased a quality battery. We normally purchase Duracell.I am happy to see that the quality is just as good …	POSITIVE
First time I've ever purchased Amazon Basic batteries, and I am quite pleased with how long they last!	POSITIVE
Arrived on time and exactly as described, OK, Amazon has me hooked on some of their Basic lines of products. Great deal for what you get. Have ordered before and very pleased with the performance.	POSITIVE
I love these batteries from Amazon and will continue to buy them for my controllers for gaming as they are strong enough to deal with them. I get a long life from these. As long as I do from my Duracells! I complete this review after either I or an immediate family member has tested the product thoroughly. Sometimes I have very little to say about a product if it works and it does what it is adve…	POSITIVE
Awesome price, awesome batteries. I will never buy batteries anywhere else again, this deal is hard to beat.	NEGATIVE
Terrible. Just changed the batteries on my wireless keyboard... yesterday. Already dead. Put another set in low powered christmas lights. Dead in about an hour. (I have another identical christmas light set, powered by Energizer batteries. Still going after many many days of running).Unfortunately bought the 48 pack. Won't make this mistake again.	NEGATIVE
I used these batteries in one of my game cameras, but the life of theAmazon Basic battery did not last as long compared to name brand batteries. I really don't believe they are worth the savings when the Basics probably didn't take half the pictures in the game camera as Duracell. I will use these batteries in remote and my kids toys.	NEGATIVE
THESE DOUBLE AA BATTERIES ARE SOME MYSTICAL STUFF RIGHT HERE, THEY WILL LIGHT UP YOUR FLASHLIGHT (as long as it uses these) ALL THROUGHOUT THE YEARS!!!!	POSITIVE
They're batteries. They work. Simple as that.	POSITIVE
Batteries are larger than normal and do not fit my audio gear or guitars... if you need these for sound or audio I'd pass...	NEGATIVE
Batteries are very good, but packaging is horrendous, which is surprising because usually Amazon does a great job with hassle free packaging, but every four bats are packaged in tough plastic. Would have been better to just place the lot of bats in a simple box without the individual plastic wrap. Will not buy again with this packaging.	NEGATIVE
I use these in my wireless mouse and a radio. I have not had to use them in my mouse yet. I have used 4 of them in one of my radios. The radio is still going strong after approximately 8 hours of play in the park and elsewhere. By the way, my radio is a small one, not a big boombox. If that makes a difference.	NEGATIVE
Batteries came on time with no issues. Not expecting much out of them seeing how they are basic but should work. You get alot for a decent price.	POSITIVE
What's to say They're batteries and they're from Amazon. Just another staple item you'll need at a great price. Why shop anywhere else	NEGATIVE
I haven't had these batteries long enough to tell you if they last a long time or not but for the price you can't go wrong and I trust the Amazon basic batteries to be a better value than buying Energizer or Duracell batteries online that might come from a seller who is knocking them off from China	NEGATIVE
Difficult to be excited about AA batteries but everything about the purchase was as advertised. They were well packaged and even arrived several days early. They are working well. My regret is that I did not order AAA batteries at the same time.	POSITIVE
Batteries did not last anywhere near the length of the Duracell that we purchased. Did a side by side test and the Amazon batteries were down to 50 to where the Duracell batteries were still at 99. Will do some more testing to make sure the test were equal. We bought two new trail cameras and we put one set of Amazon's batteries in one camera and one set of the duracell batteries in the other. We…	NEGATIVE
I go through a lot of double AA for my Xbox controller. I can't tell a difference with these compared to any brand. For the price, I'll stick with these.	NEGATIVE
Arrived on time and works perfectly. Did not need this many but it was such a good price I couldn't pass it up.	POSITIVE
I personally think that these batteries are as good as name brand ones for half the price! I primarily use these in my xbox one controllers and change batteries maybe twice a month of heavy play. Definitely worth the purchase!	POSITIVE
I've been buying these for a couple of years. Totally indistinguishable from the expensive ones you get in the store. Great value. Never had an issue. Best bit is the packaging - it's an actual box you can close so you don't have batteries loose all around the place shorting themselves out. Also, they shrink wrap them in fours which add to the longevity of them.	POSITIVE
I bought a big pack of the AAA batteries, but really didn't put them through the test until Hurricane Matthew. They worked awesome. Never had to change batteries in the lanterns after 5 days of heavy use (8-9 hours a day). Worked great in my son's toys, our remote controls, just everything. I know what brand I will buy from now on! Great job Amazon.	POSITIVE
Better than the other brand names and definitely last longer in most applications. We buy and use them regularly and test them in our kids toys to make sure they stay at the top of their game and our expectations. Highly recommend.	POSITIVE
Long lasting and a great value! Come in very basic packaging, most likely to cut cost. Will buy again!	POSITIVE
Just as good as Duracell, if not better. Do you beg to differ Here is an experiment to conduct for a school child. Use a Duracell and an Amazon to light up two light bulbs and see how long each one stays lit. Then divide: (hours lit)/(cost of battery) and see which one is the better value. I already changed out one Amazon AA in my wireless mouse and another 2 AA batteries in my wireless weather s…	NEGATIVE
I have encountered several AmazonBasics batteries lately which were dead on arrival. Since they are cheap, I just throw them in the trash and try some more. However this is concerning. If this occurs much more I will stop using them and purchase more traditional, reliable brands. Simply beware when you purchase these, some bad ones may be mixed in the batch.	NEGATIVE
I have quickly become a fan of Amazon Basics products. You just can't beat the price and quality. These batteries run just as long as the Duracell's I had before this purchase. I bought these based on the reviews and because the price was so good. I bought both double and triple A batteries and use them is Wireless mouse ( I have 3 Amazon Basic wireless mice), TV remotes and clocks. So far, I hav…	POSITIVE
These perform and last just as well as Energizer or Duracell. We burn through these at my office for wireless keyboards and mice, so I needed to restock at a good price. I've never had any complaints by anything made by AmazonBasics at all. These come in a simple cardboard box that's sealed. Inside that box, you have two rows of sealed/wrapped batteries. They worked great for my needs, and will r…	NEGATIVE
bought these batteries because the duracell batteries tend to leak, but these batteries i had to replace in five light sets that the duracellslast months these lasted a week. The duracells leak but only if you leave them dormant in the fixture.	NEGATIVE
For running on batteries, this light is super bright and works awesome. I have these all over my house and thwy work great. Easy to install and has a pretty decent battery life.	POSITIVE
I purchased these a little more than skeptical about how long these would actually last. But 100 battery pack at about 20 that's a pretty great steal and I figured if they run out fast well I have a 100 to go through. So I said why not and bought them. They arrived and I put them to the test since apparently all gizmos and gadgets require like 4 of these bad boys.I can not even describe how pleas…	POSITIVE
Capacity is a little light on these, but the price is awesome.	POSITIVE
I use them for Xbox one controllers, 2 batteries last maybe 2 weeks in my controller, but you get a good amount in the box. Might just look into rechargeable batteries. Tv remotes last longer obviously. 48 batteries for 12 was an easy sell though for me	NEGATIVE
I bought a box of batteries to use in birthday and Christmas presents for the kids. You would never know these weren't big name batteries. They last just as long as the ones you'd buy at big box store, but cost so much less. I haven't used any yet that seemed to die long before they should have.The batteries come in a slim cardboard box which is easy for storing. My only complaint is that they ar…	NEGATIVE
I love the package they came in, it makes it easy to store the extras.	POSITIVE
These batteries leak easily and I found them hard to insert into a toy that required AAA. Did not have this problem when I switched them with brand name batteries.	NEGATIVE
This may seem silly, but probably the main reason I love these is that they come in a compact cardboard box that easily opens and closes. Sick of having batteries roll around in a drawer, I was trying to find a container. None seemed to be all that good. But, with these, you don't need it! Such a brilliant concept! I get so many things in cardboard boxes that I throw out. But batteries Whoever th…	NEGATIVE
Cheap and easy batteries in an easy open package that is also recyclable and good for storage. Perfect for those toys (child and adult toys) that are constantly using batteries. I wish Amazon offered a package with prepaid return postage for recycling. I would pay an extra dollar or something if I could pack them back in the box and ship them back to Amazon for recycling. YOU HEAR THAT AMAZON	POSITIVE
Amazon Batteries! They got me on the price, but how's the performance! Honestly I can't tell cause who's counting I usually by pro cells because Sometimes I'm a pro. Just kidding but really i work in entertainment so we use pro cells but I bought a box of these just to keep handy and save the day when pro cells are not available. These really aren't that bad. Pro TIP: Make sure you dispose them p…	POSITIVE
I put two of these batteries in my wireless mouse and in less than two hours use, they had burned up. The mouse quit working and I went to check the batteries and they literally burned my fingers trying to get them out. I will throw the rest of them away and NEVER buy these again.I know I'll never get my money back. I'll just write it off as a lesson learned.	NEGATIVE
AAA batteries. They make things go. I, uh...I have nothing else. I mean, batteries are pretty much--Oh, wait! They're quite shiny also.	POSITIVE
I have no idea why these batteries are reviewed so well. I used them in a small LED keyboard light for my computer, and I had to change them weekly. Sure you get more batteries for less money, but in total I think you'd be better off buying a quality brand.	NEGATIVE
Additional info now a couple of months later... We were very disappointed in these batteries as they did not last long at all. We put one in a regular kitchen clock and within 1 week, the time was off by 20 minutes. Put them in a different clock, same results, time was off by 10 minutes within a few days, put them in a battery op shaver, which the other brands most of the time last at least a mon…	NEGATIVE
Because paying 20-40 dollars at Walmart (depending on type) for the same thing makes sense right If you are like me and have 3 kids that all have annoying gizmos and electronic crap that takes batteries it is hard to beat Amazon's bulk batteries.These seem to have the same general capacity of a standard Energizer. I have not tested these with my joule thief to see how long they can last. But I'd …	NEGATIVE
Great price, does the job. Used them to power BV Bicycle Light Set Super Bright 5 LED Headlight, 3 LED Taillight, Quick-Release. Gives very good light intensity, albeit first few uses. Can't yet vouch for how long these batteries last vs. Duracell.	POSITIVE
These are batteries so what can one say. ...they are economical and function. I bought light motion that require 3 AAA batteries. I needed 9 and they all work flawlessly. Plus now my remote control also works too.	POSITIVE
These straight up don't work. I have put 6 different, brand new batteries from this pack into a controller and none of them have worked. Steer clear.	NEGATIVE
Very, very, very difficult to turn on and off, not sticky enough and kept falling down, complete waste of money.When I could get them on and they were sticking, the lighting effect was very nice however, the quality of the product was zero.	NEGATIVE
Had for about 6 weeks, easy to configure , no issues setup , works as advertised.	NEGATIVE
These Amazon Basic batteries are just as good as the expensive name brand. I'll be buying these from now on.	POSITIVE
Battery life is equivalent to name-brand, mid-range batteries, which makes it quite a bargain. I am often surprised when I change batteries in a high-use device and realize how long these batteries last. They also have a nice look and when you buy a brick of them they are conveniently wrapped in bundles of 4, which makes for easy storage. They wont replace Duracell's in my high-power-drain equipm…	POSITIVE
Throw away all my generic batteries and replaced with these. 48-Pack came in a nice carton box with 4-pcs. battery in each plastic wrap. Used in remote controllers, game controllers, mouse, automatic spray air fresheners, LED flashlights and camping lanterns, clocks, wall lamps, and other devices. Excellent batteries for the price.	POSITIVE
Bought these on a lightning deal....10.50 for 48 x AA batteries. We go through batteries regularly even though we have some rechargeable batteries at home. Excellent...well packaged in a box where they can be stored until needed. Amazon basic batteries last just as long as, if not longer, than other branded batteries and thus they are a staple in our home for both AA and AAA sizes.	NEGATIVE
Excellent, no dead batteires so far. Nice to have a big pack, wrapped by 6 so they are not all loose.	POSITIVE
The advertisement promises a 4 channel boat. It is not - only one channel. Consequently, kids can't play simultaneously with more than one boat (which was the reason I bought several). Simple false advertising. The main reason I bought this model over others was that it was promised with multiple channels.	NEGATIVE
as strong as other brand name and generic batteries	POSITIVE
Can't beat the price. I love this product. It amazes me the simplicity of use and the all around amazing design and function. I highly recommend it to anyone who is shopping around. I find the price was just right and had to purchase it when i did. the design and the quality of the product is awesome. 5 stars easy and would totally recommend to my own mother. Wow. Just wow.	POSITIVE
Fair price. EZ open package (thanks Amazon). seem to last. Why pay more	POSITIVE
Good AmazonBasics product, cheap and easy to use.	POSITIVE
good basic batteries fair price fast shipping	POSITIVE
Good price for the millions of holiday decorations that require millions of batteries to make my kiddos smile.	POSITIVE
Great price, great packaging and strong charge. I will buy again.	POSITIVE
Great price! Seems to work perfectly...and c'mon 48 for under 14...can't beat that with a stick!	POSITIVE
great value, why pay for expensive brand when Amazon basic sufficient your basic needs :D	POSITIVE
Great value. Keeps my vibrator going strong for an impressive amount of time.	POSITIVE
Hard to order separately	NEGATIVE
Love having a stash of these basic replacement batteries on hand for when the need arises	POSITIVE
So easy	POSITIVE
Still going strong	POSITIVE
strong powerfull batteries at cheap price	POSITIVE
The packaging is awesome. Very easy to store.	POSITIVE
The packaging makes it difficult to store. Otherwise it was as expected.	NEGATIVE
These batteries are junk. Some of the new once have no more power than the once they replaced. If they are good, they ware out very quickly. I don't like to make negative reports, but these are so bad!	NEGATIVE
They make things go and are cheap.	NEGATIVE
It's not a high discharge battery, but for typical uses such wireless mouse and flashlights, these are great.	POSITIVE
Why pay extra for Duracell batteries when AmazonBasics' batteries will last almost as long I bought a 48-pack of AA batteries for just 12 that's just 25 cents per battery! Meanwhile, Energizer Max was being sold at 14 for a 24-pack, coming out to 58 cents per battery and Duracell Coppertop was being sold at 12 for a 24-pack, coming out to 50 cents per battery. Amazon has proved the quality of its…	NEGATIVE
hard to find a better deal then this	NEGATIVE
They are in my new motion sensing closet light, and they light up nicely.	POSITIVE
These batteries in a box are a great way to make sure you have AA batteries available by buying them in a box.	POSITIVE
i have a lot of fake candles (battery operated cnadles) for night light when sleeping use a lot of batteries . i get this pack it lasts awhile. good bargain.	NEGATIVE
Great but the packaging is not very intuitive. Sort of hard to get batteries out	NEGATIVE
I purchased these mainly for my remote controls. It's been several months and they are still strong.	POSITIVE
It's hard to love a battery. All I can say is they work, and they seem to last as long as any others. The price is good, so I'm happy.	POSITIVE
Good batteries for a good price. I just got them before Christmas, and I used them in battery operated lights. They worked really well, lights were bright but they didn't last. I don't think it was the battery but the lights. I'll stick to a 5 start until i feel that they didn't work with anything else	NEGATIVE
Saw this deal and could not pass up. I have a pair of headphones that use AAA batteries, they lost longer than expected i doubt i will ever run out.	NEGATIVE
Batteries are good, duracell might last just a tad bit longer but the price difference is not worth the extra . Kind of hard to review a batteries, but the packaging was easy to open and the batteries were neatly packaged.	POSITIVE
I can't buy enough of these batteries. I bought but the AAA and AA AmazonBasics batteries. I always buy batteries around Christmas for all the toys and devices everyone gets. This year was no exception for batteries. The only thing that surprised me was that this was the first year I needed more AAA then AA batteries. As the year continues to have more demand for batteries and try to keep a good …	NEGATIVE
Pretty much the best price i've seen for AA alkaline batts. I use them for flashlights and also for radios. They come packaged in a nice simple cardboard box and not blister pack.	POSITIVE
I love amazon basic batteries. I use these in TV remotes and a couple small LED flashlights. They perform just like other budget batteries and last longer in my lights. My battery box is now full of amazon basic batteries.	NEGATIVE
I'm really tired of buying batteries for my camera because they seem to last only for a few pics and then die. I put a set of these in many, many pics ago and they are going strong. Seem like some good quality batteries. For the price you can't beat them. They were the same price as the discount ones in the store but last much longer. Good deal!	POSITIVE
These are basic AA batteries that get the job done. They may be cheaper than Duracell or energizer but they do not last as long in my experience. So you must decide if you prefer quality over price... I would buy these again because they are good enough for me. Much like most of the amazon basics product line, these hold up and if there's an issue, amazon will let you return them.	POSITIVE
As a rule, it's hard to tell the difference between one alkaline battery and another. Pull the Duracells out, and put in Everyready Alkaline Energizer, and you won't notice any difference in performance. Fifty years ago, freshness was a big factor, but alkaline has a long shelf life. These alkaline AAs are indistinguishable from most brands.In a way, that's a shame. The copper-top Duracells make …	NEGATIVE
I love Amazon basic batteries. I always order them. They are not pricey and I get good for the money.	NEGATIVE
I had such a good experience with Amazon D batteries that I ordered some of their 2A batteries. The 2A batteries seemed much weaker out of the box. When I changed out a pair in my clock today, they had leaked and were stuck together. Making it difficult to remove them. I looked at the packaging for the new ones and noticed that they were made in Indonesia. After reading the reviews, it seems like…	NEGATIVE
Good price, well packaged. I have not used them for any real duration yet. They are shrink wrapped. However, unlike the 9 volt batteries, you can twist the package and get through the plastic wrapper.	POSITIVE
So far so good--and no problems anticipated!I really like the packaging--groups of 4 in plastic wrappers makes them easy to maintain in the package.	POSITIVE
Basic batteries. Good price. Have not used long enough to see how they last.	POSITIVE
Good deal on basic batteries. Needed several pairs for tv remotes and these worked perfectly!	POSITIVE
The positive contact does not stick out as far as others brands so they may not work in all devices. Just discovered this today.Otherwise, they are good.	POSITIVE
Good Value for the amount of batteries you receive.Great for TV Controllers, basic items. Gaming Controllers eat through these rather quickly.	POSITIVE
I bought this pack of 36 Amazon Basic batteries for my 2 great-grand-children's Barbie doll and for a drone. It was part of their Christmas presents to go with the doll and the drone. Knowing the kids and how much they loved their Christmas gifts I knew that they were going to go through a lot of batteries--so I had to get a big pack. I can't speak about how long these batteries will stay charged…	POSITIVE
Wow talk about great deal, these last longer then brand name at 1/2 the cost.Great batteries and incredible deal. First time buying Amazon Basic product but is great.Bought even more second purchase :)	POSITIVE
Simple review here, because...they are batteries. Use these all the time and they are great!	POSITIVE
Anyone with little ones knows that you chew through an incredible amount of batteries in toys, remote controls, stuffed animals with built-in lights, etc, etc....We've had such excellent luck with other AmazonBasics products (paper shredder, office chair, HDMI cables..to name a few) that we decided to give the batteries a shot and they do not disappoint. Packaging is very simple to get open, and …	NEGATIVE
These are great! They work just as long as the other brands. I really think they last longer but I have no proof! One thing I love is the price and how Amazon does not change the price all the time. They have sales sometimes but when I run out I can always come back and get the at least the same price if not lower and that means alot to me! I really do not like battery price shopping all the time…	POSITIVE
Great battery for general uses around the home. I use these for motion sensing lights around the home. I have to change them often and I bought a large box to not worry about it for a while. I also like they come in a box that's easy to open. I keep them in the same box they come in and just label the outside of the box when storing.	POSITIVE
I had no idea Amazon had their own line of items. These batteries are still going strong and were a great price. It seems like our household blows through batteries like there's no tomorrow so finding something that lasts is very important and Amazon has created a cost-effective way of achieving this.	POSITIVE
These work great and last just as long as the more expensive name brand ones you buy in the store. I also really like how they come in a neatly packed box for easy storage. I use these for many different things around the house, and never had any problems.	POSITIVE
These work like any other battery at half the price! They are long lasting and easy to use.	POSITIVE
Great batteries for the price. I like having a large amount of batteries on hand for all of our electronic devices and the fact that we have kids and their toys constantly need new batteries. We used these for the first time this year and I have to say they worked great in everything we used them for. During the holiday's we had multiple light strands that were battery operated. The Amazon batter…	POSITIVE
Great batteries for the price. I've bought other generic off brand batteries before, even some from well know companies like Sony and Kodak (yes, they make AA's), and these do better than those.	POSITIVE
Simple and extremely low priced than its competitors and does the job!	NEGATIVE
We got these inexpensive batteries for battery-operated candles for our wedding centerpieces. We didn't expect them to be the best batteries, but we only needed them to work for a few hours so we figured we would give these a shot. The batteries, as it turns out, work great. They kept our centerpieces lit throughout the ceremony and reception and didn't fade a bit. We are still using them around …	POSITIVE
I think this is a great price for 48 batteries. If you are anything like me, i have never have batteries when I need them! Usually its the remote control, and I either borrow batteries from a different device, or switch the batteries around in the remote(which I may add does work very short term, but it does work!) When I saw these on Amazon I couldn't pass them up. We bought these in October, wh…	POSITIVE
We are always in need of batteries. I decided to get this batch and make sure i have some stocked up, for many items like remote controls and flashlights. Im happy with the quality that these batteries are and with the price.	POSITIVE
What more could you ask for, Amazon sure makes it easy to get what you need when you need it. I was just digging through the junk draw when I realized I was completely out of both AAA and AA batteries. Amazon to the rescue. Two minutes later batteries ordered and on the way. Almost everything I normally use on a daily basis (or remember using) has built in rechargeable batteries, that is until I …	NEGATIVE
I keep reading how people theorize the energy usage of these batteries in comparison to the name brands. I can say that in high use devices such as flashlights, they do drain faster than Duracell. However when compared to the cost, you will still come out ahead with these, at least when buying in bulk.In addition I found that Duracell batteries gave me 4 weeks with the candles I own while Rayovac…	NEGATIVE
Fantastic buy and shipping was quick and easy.	POSITIVE
Nicely packaged in a very sturdy rectangular cardboard box that serves to store the batteries. Started installing the fresh batteries in my devices the moment I received them, beginning with a thermostat and two remotes. Still have 42 to use and share. My only quibble is that I would have liked to find a 24- or at least 36-battery AmazonBasics package offering. I hope these alkalines stay strong …	POSITIVE
last longer then maxell batteries and dont get near as hot when in heavy use as other batteriessize normal AA size.material good aluminum and Alkaline.quality great don't get to hot in full use and last a lot longer then others iv tested.pro's long lasting, don't get to hot, good materials.con's noneoverall great batteries great quality great bargainwould buy again yes they seam to be great batte…	NEGATIVE
These batteries are a great buy, pretty much can't be beat for the price to quality ratio. I marked off one star because I don't believe they have lasted as long as the Energizer batteries I used previously, but it is not a big difference. I have been using these primarily to power a head lamp with band that I wear at work at night time out in the field. They provide the same brightness as the en…	NEGATIVE
These batteries work just as well as the name brand batteries and they last just as long at a much better price point. I purchased these for the company, but I was so impressed with them that I purchased these batteries in AAA, AA and D on my personal Amazon account for home use and paid the same for a bulk package of 48 as I would have for an 8 pack of name brand batteries. They come in a sturdy…	NEGATIVE
I am a Duracell fan. I am one of those types who uses a volt meter to test batteries prior to installation and often when I remove them I test them to see what is left at the end of its useful life. Duracell batteries are usually a good bit higher in their new state then any other battery I have used on average. They also seem to go for longer life cycles then any other battery and go lower as fa…	NEGATIVE
Great value for kid's toys, but they don't have the longevity of Duracells by any stretch. Definitely worth buying if you need a lot of batteries for cheap to top off all the noisemakers and remotes in your house, but I wouldn't throw them in flashlights or other higher-drain devices.	NEGATIVE
Great for the price. I really recommend this, i got this to light up the patio with lantern for an event they work all day and all night with no problem i count be happier!	POSITIVE
Love the fact that they come packaged 4 batteries to pack, put in a box that you can open and close. No more fumbling with batteries.	POSITIVE
We got these because they were inexpensive and we wanted to have plenty on hand for our Christmas window candles that have a timer. I bought the big box because I thought since they were so cheap, we'd have to replace them partway through the season. I'm pleased to say that the original set of batteries I put in the candles at the start of the Christmas season, about 6 weeks ago for us, are still…	POSITIVE
Great batteries and amazing cost I also love how they come packaged easy to store away and use when needed! Thanks Amazon!!	POSITIVE
I haven't tested them to compare to other brands, but the Amazon batteries are a great price and great packaging. It's a nice add-on product and amazon makes it easy to stock-up on batteries without name-brand prices.	POSITIVE
These batteries are perfect for work, I use them in my keyboard and mouse. I type and click all day every day and they last a couple months which in my case is great for every day use and I am hard on them for sure. Great product	POSITIVE
Great quality given price. Has a strong charge per battery.	POSITIVE
I'll make it simple. They work great! The bulk pack was worth the buy and all the batteries appear to have a full charge. Just compare prices.	POSITIVE
aThey are good quality and light up my LEDs to a very bright level	POSITIVE
Hard to beat the value	NEGATIVE
Rated by Consumer Reports as recommended, this is a good battery at a great price. True, it does not match the latest Energizer Ultimate Lithium, but that battery is far more expensive. These batteries come packed in a plain brown box, and sealed in clear plastic by twos.	POSITIVE
The toy companies and the battery making companies have a long running conspiracy to make you buy millions of batteries for your kids' toys. Thanks to Amazon, I can break the cycle of the evil conspiracy and just buy these cheap but long lasting batteries! Thanks Amazon for helping me stick it to the man.	POSITIVE
Bought these for various electronics and so far so good. I use to buy Procells but they seem to not last as long and I wanted to try something different. Amazon seems to make good generic products and I'm happy with these batteries so far.	POSITIVE
I've been purchasing various sizes of these AmazonBasics batteries for a while now, they're a great value in comparison to other brands. We are often using these in fairly mundane ways---remote controls, small flashlights, toys---but have also had success with them in game controllers that commonly drain batteries really quickly.One bonus with these AAs: they are shrink-wrapped 4 to a pack within…	NEGATIVE
We love Amazon brand batteries. I feel like they are very comparable to the other name brands that are out there. We use these in our trail cameras, GPS systems, and around the home in the TV remotes, electronics, etc and I don't feel like I've had to change them any sooner than other batteries that we have. I think these are a GREAT value for your money and love that we can get these as apart of…	POSITIVE
Is it just me, or is it a huge challenge keeping enough batteries on hand. It's easy just to order a bulk box of these rather than take a beating at retail price. I'm not sure they are up to Energizer or Duracell standards, but they do the job ok. No complaints so far.	POSITIVE
They are packaged by 4s and the plastic is really hard to get off.	NEGATIVE
I get as good or better performance with these batteries as I do with any name brand batteries, but these are far less expensive, even compared to bulk packages in stores. I use a lot of batteries, so these were a great find! I love that the batteries are shrink wrapped in groups of four, thus making it easy to carry back-up batteries on-the-go. I have purchased these multiple times and will purc…	POSITIVE
I didn't have any issues with these batteries dying on me but I am hesitant to make them a staple since it seems like there are others who have gotten bad batches. I will wait it out to buy again.	NEGATIVE
got it because of reviews. I really can't say they are any better than any other cheaper or more expensive brand. how can you rate it or check it. when your remotes stop working you put in new batteries.simple as that.	POSITIVE
I absolutely love Amazon Spring end I never have any complaints they always stand behind their products although it's never needed because their products are normally made very well with quality materials I only buy my batteries off Amazon no I will not pay the price in the store as I find Amazon's batteries last approximately the same as like Energizer or Duracell and thieves Amazon basic brand …	NEGATIVE
Since I have bought these batteries, I do not feel like I am changing batteries as often as I were before using Rayovak. I will say however they do not last more than a couple days of hard play on the XBOX one controllers.	NEGATIVE
I like the heavy card board box they come in. The strength (AAA, AA, C, etc) is printed on the side of the box. This gives you the ability to stack your batteries in a common 'emergency equipment' location so you know where to go when you need one. With the plainly marked sides, you can instantly see which box you want. This will gladly replace our current system: open a package of batteries, tak…	NEGATIVE
I love these! I have them in black and the coral. Very comfortable. I wouldn't workout in them as the waistband is not snug, but do wear them around the house and when out running errands. Lightweight and wearable on warmer days.	POSITIVE
I ran my own longevity test and have the results. I have 4 identical candles, battery operated on a timer and sitting on the same table. I wondered myself which battery would last the longest. I put a EverReady battery in one, Rayovac battery, one AmazonBasics battery and one Maxell battery purchased from amazon.com. They were all purchased within a week of each other (thanks for friends and fami…	NEGATIVE
This is the first Amazon product I've purchased. I thought that batteries would be a good first try since there really can't be much difference between alkaline batteries.I am a working musician teacher. I sing with a band and use a Shure Wireless Beta 58 mic. A normal set of alkaline batteries last about 7-8 hours in my mic. The first gig I used these with was about 3 1/2 hours with the mic on a…	NEGATIVE
i won't buy batteries from home depot etc. anymore because these are equal quality to the well known brands and they are much cheaper and don't require sawing through plastic to open.	POSITIVE
I probably wouldn't buy these again. Each set of 4 batteries is individually shrink wrapped and very difficult to get apart. I'm sure batteries are fine if you don't mind the packaging.	NEGATIVE
I have been a strong believer in Amazon batteries for years. If you do not feel like dealing with rechargeables, theirs are definitely the way to go. As good as any national brand in my opinion. Just another reason I love Amazon.	POSITIVE
I decided to give this 48 pack of AmazonBasics AA batteries a chance because with two kids I burn through batteries like crazy. First off the price was definitely better than buying even store brand batteries at a local store. It was definitely cheaper than buying brand name. I was really impressed with how they were packaged. They come in a nice little box with four batteries plastic wrapped tog…	POSITIVE
There... There batteries. It would be pretty hard to screw this one up	NEGATIVE
Just as expected. We used them for the lazer tag guns and they guns are still going strong after two weeks of constant use.	POSITIVE
What can I say - they work and last just as good as any other brand I have tried. I bought various sizes from Amazon and they all work great - just make sure you buy in advance to have them on hand for when you need them instead of running to the store forking over a lot more money for the same performance - I did buy the 9 volt box to replace all my fire alarms in the house - PERFECT!	POSITIVE
I used these to replace the batteries in my digital safe. A week or two later I needed to access something from the safe, but it wouldn't open. I was sure I was entering the right code, but the safe just beeped and didn't unlock. I didn't suspect the batteries right away because they were still almost new. But eventually I plugged in a different brand and that's all it took the get the safe to wo…	NEGATIVE
Every single battery leaked battery acid after the first few charges or uses. Some while in the device it was powering and others while in the charging station. I thought perhaps it could be the charging station I was using so I purchased another brand but it didn't make a difference. I also never left the batteries in the charger once they were fully charged. This happened with the AAA batteries…	NEGATIVE
A day or two after these batteries arrived, I installed several of them in toys and our small keyboard (which also has A/C power). The next morning, my son called me into the living room, Mom! There's chocolate sauce all over the 'piano' and the table. It wasn't chocolate sauce. It was battery acid. As he said, good thing I didn't taste it!For what it's worth, the keyboard was plugged in, and it …	NEGATIVE
I will never need to buy batteries again. These are great , what I love is that they're not loose , they come together in packs of four.	POSITIVE
I actually got the AA batteries some months ago and have found them to be amazing. We have so many electronics and remotes, and it seems that really good batteries are always in need. Just wish our town would make it a little more obvious as to where we can safely dispose of them when they finally do wear out.	POSITIVE
Love it , no better deals on the net	POSITIVE
I am extremely disappointed with these batteries, which stems not from longevity or power, but with fit. Almost immediately upon receiving them I installed them into three electric candles. No joy. I cleaned the contacts, still no joy. I tested the batteries, full charge. Just for grins, I installed into one candle three Ray-O-Vac brand batteries, and the candle lit with no problem. Removed the R…	NEGATIVE
I'm a self proclaimed bargain shopper. But at the same time I want a quality product. I make a point of reading reviews to make sure that there are some satisfied customers before I take a chance on a product. I'm happy to say that these batteries were a good choice. I have grandkids that love to play video games using remotes that use 4 batteries per controller. They go through these things like…	POSITIVE
These are now my go-to batteries....sorry copper top. I used them for lights at my daughter's wedding and they are still going strong!	POSITIVE
SAVE YOUR MONEY. Buy the name brand. I have a bathroom light that uses 3 AAA batteries. I typically get 6 months out of it with regular batteries I get roughly a week out of it with these. Sure, they are cheaper but you will buy them 4x as often. Worst Amazon purchase thus far.	NEGATIVE
This box of batteries was a great value. Better than buying from the other box stores. I like how they came in an easy to open cardboard box. Each set of 4 inside the box is wrapped in a thin layer of plastic so the batteries don't roll around and make a mess. I used these to replenish all my kids' talking/lightup toys...as those toys don't generally work well with rechargables. I'm going to buy …	POSITIVE
These don't last quite as long as Duracell, but for the price it's hard to complain. Nice basic batteries. No issues except for slightly shorter lifespan.	POSITIVE
Nice box, good price. Only improvement would be to eliminate the 4pack wrapping. The clear plastic wrap seems like an unnecessary step when changing our kids toy batteries	NEGATIVE
These batteries last as long as many of the name brands. They are packaged in sets of 4 in a sturdy box, and the individual packages are easy to open. No complaints in regards to price and longevity of use as I'm getting the same amount of use out of things like my battery operated mouse as I would with a name brand.	POSITIVE
These batteries do not last long. I put some in a portable can opener and was able to open about 10 cans.	NEGATIVE
No problem with these batteries. They get used in various remotes, USB devices and other low-wattage draw items, so it is hard to say how well they will last. However, I have not had an issue to date. Will buy again.	NEGATIVE
They were duds. I bought them before christmas so I could stick them in the toys and not one worked. I tried them on other items to make sure it wasn't the toys and not the batteries . Nope , it was all of the batteries. I only give one star for the reason I got them on time ....now I have a box of triple a batteries that don't work . so glad I caught that before christmas or I would have had dis…	NEGATIVE
Great battery, great price. NOT frustration-free though. Each row of 4 batteries was wrapped up so you had to open 12 packs individually.	POSITIVE
These worked for about a week. Then started leaking and just stopped working. I ended up throwing them away. I even had to throw a string of lights out because of the leaks of batteries.	NEGATIVE
Not worth a crap don't waist your money. I purchased these for under cabinet lighting and they hardly have enough power. The light is way more dim than other batteries.	NEGATIVE
Usually I buy bricks of batteries from Fry's Electronics, but I had an Amazon gift card, so I figured I would give them a shot and they make my devices work!	POSITIVE
I am a die hard Duracell and Energizer user for many years.. Truth is, these are good for normal use items, such as a tv remote, or other items that aren't on a constant drain. However, for long term uses on a day to day I still will stick with Duracell, but these are OK.	POSITIVE
I recently bought these to use in my Streamlight Microstream flashlight. I've carried one every day for the past 4 years and I love them. I say them because I'm on my 6th one maybe. It's my fault, really. I lose them very easily for some reason. Anyway, these batteries are average at best. I generally get copper tops or energizers and was looking for an economical equivalent. This isn't it. I fin…	NEGATIVE
The package was open and missing two batteries.	NEGATIVE
Ordered these batteries along with a wall mounted mirror. Upon inserting these batteries the light did not work. Thinking something was wrong with the mirror. I decided to go to Target and buy more batteries. Replacing your batteries my light now works. I would return them but the return date was past due. Thanks for your time.	NEGATIVE
This pillow is made of memory foam but it is rock hard. It actually made my neck pain worse. The reason I'm giving it two stars instead of one is that the fabric feels nice and seems well made. This may work for some people but not me.	NEGATIVE
These batteries are actually falling apart before we use them. They are junk	NEGATIVE
With alot of kids and toys in the house we have been running through hundreds of batteries. Yes hundreds, no typo. I have found these batteries to have the perfect balance of cost vs longevity. They dont last the longest but theyre priced just right to make it worth it. I would recommend to anyone that needs batteries in bulk.	POSITIVE
We got these for our TV remote. We didn't need such a large package, but it was the cheapest option, so we went ahead and purchased the 20 pack. It was great to be able to save money over the name brands, and since it was Amazon brand, we figured they would be good quality (and we were right). It was also awesome to be able to get them in 2 days, since our TV buttons are very hard to use so the s…	POSITIVE
Hard to beat for the price. Shipped fast and fresh.	POSITIVE
They are batteries people! They make things work for awhile.	POSITIVE
I did a simple test with 2 identical falmeless candles that run on 2 AAs. Amazon Basics AA kept the candle going as long and bright as brand new Energizers. Pretty darn good deal!!	POSITIVE
Easy to open and store . . . equivalent battery life with more expensive brands!For those of us who do not like 'real' shopping These are Amazon Prime 2 day delivery.	NEGATIVE
The scale arrived earlier than expected, and came packaged nicely. No visible damage on the box, so I was excited to test it out. The scale came with batteries, which was very convenient. However, upon turning on the scale, I discovered that the entire lower line of the display failed to light up and change (I.E: an 8 looks like an A, 3 looks like a backwards F). Other than that, this scale would…	NEGATIVE
expiration of 2026, about 9 years in advance of when I received these.Batteries are shrink wrapped in groups of 5 which is good to provide for protection from discharge after part of the package is opened.	NEGATIVE
I ordered a 20 pack of AA batteries from amazon when they were on sale. Seems like my kids are going through batteries like crazy with their gaming controllers and such. My household ends up going through AA batteries like there is no tomorrow! So when i saw these were on sale, i had to order some. I decided to hide these ones from the kids, so i could see if they were comparable to the store bou…	POSITIVE
I bought these several months ago. I use them for Xbox One controllers. Using Duracell batteries I get roughly 20+ hours out of 2 AA.With these Amazon ones, after about 6-7 hours I start getting low battery notices, and unlike the Duracell that I get a few warnings with, I only get one shortly before losing all power. Stick with the name brands, I tried these generic ones and regret it.	NEGATIVE
So far so good. Working well with my light mirror and it's been holding a good amount of power for a good amount of time.	POSITIVE
So far so good. Great value. Well packaged, nice clean design and arrived quickly.	POSITIVE
It is the first time I purchased Amazon Basic AA Alkaline batteries and I am glad I did. It is a solid performer at reasonable price.. Will buy more in the future for sure!	POSITIVE
Sleek design. Comes with batteries needed. I've compared the number to another scale that same day hours later and it displayed the same number. I'd say it's very accurate. Clear display, thin black platform. Your typical scale. I did receive this at a discounted rate for my honest opinion. I'd buy again and would recommend to a friend. Solid product.	POSITIVE
Update 4/30/16:I've been trying to use up the last of the batteries and two more have been found leaking acid since the previous review. I didn't want to just throw them out but at this point is isn't worth the mess and damage to devices.Original Review:Bought two packs of these on subscribe and save in the last couple months. We play laser tag and the guns require 6 batteries each so I thought t…	NEGATIVE
Very nice packaging! Love the price and the nice convenient packaging makes it easy to store, find and keep track of the batteries. Great job Amazon!	POSITIVE
We bought these batteries to use in a medical Holter Monitor. Typically we put batteries in for 24 or 48 hour monitors. After one use, we need to replace the batteries. These batteries did not even last the 24 hours. Patients wasted their time and the testing was wasted. It was embarrassing to make the patient reschedule their test due to our equipment failure. These cost our business money. Will…	NEGATIVE
Just as good as the name brands, maybe better. I use these in the Holiday decorations and still going strong!	POSITIVE
Are not strong enough to work the remote to my smart tv. Not sure what I will use these for since they only last about two weeks in my other tv remote.	NEGATIVE
Great staple...	POSITIVE
The batteries are such a great deal but don't have the strength needed to run certain toys. We hve a snap circuit kit and it doesn't power it enough to make the fans fly. A little disappointed.	NEGATIVE
I use these for reading lights (the kind you clip on a book) which I use for coloring. The light gets dimmer after a few hours use the batteries I get from dollar tree last the same if not better. Duracell and energizer, however, last at least 20 hours before the light gets dim.	NEGATIVE
love the easy to open packaging! these batteries long very long in my dslr camera!	NEGATIVE
Would not buy these again. I reluctantly gave it a 2nd star because the price was good, but the batteries are pretty much 1 star. These get pretty good reviews so I was excited about them. Then the kids kept coming back WAY TOO FAST asking for batteries for their Wii remote. It didn't make sense to me until I tossed some in my blood pressure monitor. That thing runs for many months or years on a …	NEGATIVE
The package provided good quality batteries in a size I need most often, without including other sizes of less usefulness. I also appreciated the packaging, which is more accessible than the common drugstore packages (which can be a challenge to open).	POSITIVE
The basic AA batteries that can only do its job well. I haven't tested it about it's life span yet, but seems not bad, as you can have a great number of them to use for a long time!they are excellent kind batteries for the price, though it is not better than some other it is as good quality of most brands. because you just have pay extra money for the brand which is a waste of money.I don't have …	NEGATIVE
These are great for the price! They do tend to die slightly faster than other batteries, but overall they are great for what you pay. I would recommend these to anyone looking for basic batteries. The come in a plastic wrap which is easy to open. The same can't be said about some battery brands.	POSITIVE
These batteries are awesome, i will be ordering these again! we have a rc car and had in brand new brand name batteries and the rc car was slower than when we put in the amazon batteries!! you could tell the difference. They don't get hot easily. They also last awhile.	POSITIVE
Crazy good deal. These batteries are easily every bit as good as top brand name batteries. My kids now prefer amazon batteries to any other in their console controllers... which I think says a lot. Great job Amazon!!	POSITIVE
These batteries are awful!! I usually use duracell AA in my small Christmas light strings and they last me 2.5-3 weeks with being constantly on. These have lasted about 4 days with the same use. I read other reviews which stated they were the same but it wasn't until I put them in my normal light strings that I saw the difference. Will NOT order again.	NEGATIVE
I keep a good stock of batteries in my house. We have lots of flashlights and toys that require them. These are nicely affordable and I compare them to Energizer batteries, easily. (Don't look at 2nd pic if you're OCD )	POSITIVE
Have I sold you yet If not, just imagine sitting on your couch, remote in hand, and all of the sudden you can't change the channel anymore. You can't turn the volume up when your girlfriend is asking you to do stuff. You can't turn the volume up when she does that stupid, annoying, thing when she eats. YOU CAN'T TURN IT UP WHEN SHE'S TALKING TO HER MOM! Before these batteries my relationships did…	NEGATIVE
These batteries have been performing wonderfully in my clocks and other small appliances. The price is right with Subscribe and Save and I can't beat the quality or price elsewhere. They come nicely packed and shrink wrapped in four packs making them easy to carry. I will definitely continue to purchase.	POSITIVE
Great price, and shipped safely and Amazon was efficient with the packaging. I bought this pack to replace a 100 pack of Maxell cheap-o batteries that I bought on Amazon years ago. I finally ran out, and decided to try the Performance Alkaline Batteries from AmazonBasics. Quality so far seems to be good. They have been holding their charge well for the devices I'm using them on. These are primari…	POSITIVE
These batteries work just fine. I don't see a need for writing some big long review about batteries. All we care about is do they work, are they strong Absolutely and I will buy them again	POSITIVE
they are batteries and they make my battery powered stuff work so im not sure how this could get a low rating. for the price well worth it. that said they don't seem to last quite as long as other name brands.	NEGATIVE
They make things go! There are many of them! They are not dead on arrival like some competitors.	POSITIVE
Yup, batteries cheap. They are packaged like a PITA though and you ahve to rip these outa shrink wrap. Good for commercial resale in a store, since they are then packaged into smaller units for resale, for home use when you what to just dump them into a box and be done for the kids to grab like Halloween candy for all their gear - not easy to do that with. But to of batteries its still a good dea…	NEGATIVE
These do not last long. I will stick to Kirkland or Duracell from now on. I usually change my mouse battery once a year, and since I started using these, it is every other month. Disappointing.	NEGATIVE
They don't seem to work except in very low energy items. Can't get them to work in my remotes or in a motion sensor light, but it works on a smaller switch activated night light. :-( oh well	NEGATIVE
They are batteries. They make my possessions which require batteries to do their thing. I have not noticed a difference in the time between battery changes because I have more important things to do, but with this price, I'm ok if it isn't the longest lasting in the world. Side note, the packaging on these is quite wonderful. No more taking my life into my hands trying to get at a couple of batte…	POSITIVE
Burnt up a copper string light I have been using for a years. Short life on other electronics compared to Duracell. Left in a wii controller for 2 months and leaked all over.	NEGATIVE
I dont know what I could possibly say that over 6,000 other reviewers have not already said.. so I won't even go into details. I needed more AAA batteries, and I am a amazon-junkie so I ordered their batteries. Popped three into a flashlight that needed batteries.. and I had light! They work.. Now how they will hold up over time, I do not know yet.. but they work for now and worked in my flashlig…	NEGATIVE
Nothing wrong with these batteries. They seem to work just as good as the named brand ones I buy at the store and they defiantly work better than the cheap-o ones. I am currently using some in a battery operated lanterns, a flash light, and one of my youngest daughters toy. I have not experienced any problems with these.I really like that I can order good quality batteries at a good price and hav…	POSITIVE
They're good quality batteries for a really good price! You'd be stupid to pass this deal up!	NEGATIVE
These Amazon brand batteries don't seem to last quite as long as the top brands do. They're not bad, but they don't seem to have the long-lasting quality. For the price they're okay, but I think I'll stick with top brands in the future. We go through a lot of the AA variety batteries and even more of these. Again, not bad but...	POSITIVE
This does not last for more than two months on my LG Magic remote.A basic remote truck lasts only for four days.	NEGATIVE
I wish I knew Amazon sold batteries sooner. We live in an isolated community and batteries cost an arm and a leg here. So far they seem to be equivalent to the other name brands. I haven't been using them long enough to tell if they last shorter or longer than other battery brands. This is a great bargain nonetheless. I will probably continue to buy my batteries here from now on.	POSITIVE
lower value as they last about one hour but good for a flash light	NEGATIVE
Made in the USA would make this a 5 star	POSITIVE
Seem to discharge quickly	NEGATIVE
Hard to beat that price, they're Alkaline....	NEGATIVE
Hardly last as long as a stick match. Total waste of money.	NEGATIVE
Tried them in my amazon firestick remote and they failed to make the remote work. However, no batteries have made it work. Seems the Amazon firestick remote is the problem. In any event I am stuck with 8 batteries that I do not need.	NEGATIVE
Bad shelf life. No where near Duracell. For very light duty only.	NEGATIVE
Buy for TV remotes. Stick with Duracell for anything else	NEGATIVE
I use these in a three battery work light and probably 2-3 times per 48 one dies much more quickly than the others. I put them on a meter and 2 have 1.25v left but the third has around .75v. Frustrating, but I think they're still a good value	POSITIVE
I often buy Amazon Basic products, and until I tried their batteries I've never had a complaint. But these batteries drain faster than any but the absolute cheapest I've ever used. So no bargain there. You get what you pay for with this, unlike most other Amazon branded items.	NEGATIVE
These are hard to beat when it comes to price, but I have found that they do not last as long as Energizer or Duracell. They come close, I think, but definitely not as long. I use AA batteries primarily in my iMac bluetooth keyboard and mouse, for what it's worth. Still, these amazon batteries are significantly cheaper, so it all probably evens out.	POSITIVE
I'm always in search of the best reviewed and most economical AAA batteries I can find, because we use a LOT of them. I've bought from Costco, Groupon and other online retailers.These might qualify as the longest-lasting, most economical batteries I have yet found, given that they were on sale sometime Thanksgiving and Christmas. They arrived quicker than I expected. 100 batteries, shrinkwrapped …	POSITIVE
We couldn't be happier. Very light and easy to use. Price is unbelievable.	POSITIVE
I have no issue with the actual batteries. They work fine. My problem is with the extremely wasteful packaging. The 20-pack comes in an oversized cardboard box with two slots for 10 batteries each. They could just as easily package them in a small thin cardboard box.	NEGATIVE
Well i am a fan of the Amazon Basic items. They are life saver for me.I don't have much to say as Amazon basic quality and economy prices are well know to everyone.Thank you Amazon for the Amazon Basic items.	NEGATIVE
I love these batteries. First they are priced cheaper than the name brands but offer the same performance. They come in no frustration packaging instead of the terrible clamshells that most batteries from the store do. The cardboard box offers a handy place to store them in without being cut by the plastic or having them fall out of the pack. Each four batteries is individually sealed so you can …	POSITIVE
These work well in heavy duty use, I use them for my bicycle lights	POSITIVE
I like most AmazonBasics products I've tried. They are generally good at performing their intended functions without frills: Basic!These AmazonBasics AAA batteries are less than brand name batteries at my local big-box store and appear to work just as well for me. My use in in a keyboard, several remote controls (including Fire TV and Echo remotes), and some radio linked thermometers I bought las…	POSITIVE
Lasts as long as the name brands for a fraction of the cost. I also like the minimal packaging that is also easy to open.	POSITIVE
These are cheap batteries. To make matters worse, Amazon sends old DEAD batteries mixed in with newer ones and ship them off to you. At least half of our last (and final) package had dead batteries and worked for maybe a day. Amazon wouldn't return our money for them. WASTE OF TIME.	NEGATIVE
These batteries are the worst batteries I've ever purchased. I am in disbelief how quickly they died! I put them in 2 very small 4 tall portable night lights for my kids and both night lights became very dim overnight. The batteries had to be replaced after 2 nights for the night lights to even serve the purpose. I've since put these batteries in other things around the house and I am not impress…	NEGATIVE
die hard Ray O Vac user but due to price I am trying these based on reviews.	NEGATIVE
These are a great value and seem to last almost as long as Duracells. I would recommend them. I've had a pair in a remote for almost a year now, still going strong.	POSITIVE
Packaging warning. The batteries are fine but the batteries themselves come pre-wrapped in groups of four! Every time you need more than four or if you're just going to split up some sets, you have to open a new group of four, and they come wrapped in that horribly annoying cellophane like substance that is hard to remove it must be terrible for the environment.	NEGATIVE
With an Income Tax Preparation practice I'm on my laptop 10 hours a day entering data. Using the laptop keyboard and mouse pad on the flat and level angle that laptops offer is stressful. An elevated keyboard serves the purpose of 'tilting' the keyboard into a natural position for typing. This AmazonBasic Ventilated and Adjustable laptop stand is perfect and produces the effect of a typewriter sl…	POSITIVE
Simple in its design, with multiple angles, the mesh keeps your laptop cool, the cord keeper in back keeps organized, and the surface area is great for a 15.6 laptop. I think this would also work for a 17 laptop, but there may be a larger model for those. Check first. The only gripe I have about this unit is the two 'tabs' that keep the laptop from sliding down into your lap when adjusted up at a…	NEGATIVE
Can't seem to say enough about this awesome stand. This allows me to utilize my laptop monitor and a second flawlessly. The cord keep on the back is great as well. I am about to purchase another monitor and with the choices of adjustment angle, this stand should place the two screens side by side perfectly for that one as well.There is no vibration through the metal as the contacts on the bottom …	POSITIVE
Can't seem to say enough about this awesome stand. This allows me to utilize my laptop monitor and a second flawlessly. The cord keep on the back is great as well. I am about to purchase another monitor and with the choices of adjustment angle, this stand should place the two screens side by side perfectly for that one as well.There is no vibration through the metal as the contacts on the bottom …	POSITIVE
Can't seem to say enough about this awesome stand. This allows me to utilize my laptop monitor and a second flawlessly. The cord keep on the back is great as well. I am about to purchase another monitor and with the choices of adjustment angle, this stand should place the two screens side by side perfectly for that one as well.There is no vibration through the metal as the contacts on the bottom …	POSITIVE
I mostly use my laptop on my lap. Go figure. I have a 17 inch laptop and have tired a few other portable laptop holders, all plastic, and they have all broken with in a couple of months. This one is metal but still lightweight. It also has the added value of having a flat, perforated base which makes it more comfortable in my lap and it gives me a place to place peripherals such as external hard …	POSITIVE
Every other laptop cooler I have purchased has a USB plug to run a fan. Got tired of the fans making noise, the USB or cooler plug not working eventually etc.So gave this one a shot and it does what it says plus. Keeps my 15.6 Mac book pro cool and my legs are not heating up any more when sitting on the couch. Also the bottom does not feel nearly as hot as it used to. So why only 4 stars. The two…	NEGATIVE
Every other laptop cooler I have purchased has a USB plug to run a fan. Got tired of the fans making noise, the USB or cooler plug not working eventually etc.So gave this one a shot and it does what it says plus. Keeps my 15.6 Mac book pro cool and my legs are not heating up any more when sitting on the couch. Also the bottom does not feel nearly as hot as it used to. So why only 4 stars. The two…	NEGATIVE
Every other laptop cooler I have purchased has a USB plug to run a fan. Got tired of the fans making noise, the USB or cooler plug not working eventually etc.So gave this one a shot and it does what it says plus. Keeps my 15.6 Mac book pro cool and my legs are not heating up any more when sitting on the couch. Also the bottom does not feel nearly as hot as it used to. So why only 4 stars. The two…	NEGATIVE
This is simple, well made and appears to be durable. The size means that I can sit in my favorite chair with my laptop. Other units that I have used were either larger than I wanted, or overly complicated and subject to breakage.	POSITIVE
If you're looking for something to keep your laptop cool, this will do the trick. Although only bad things are, it isn't comfortable sitting on your lap as the metal just isn't awesome. The rivets where you rest your hands are welded things and they're uncomfortable as they dig into your hands when trying to type or even resting your hands. Wouldn't recommend..	NEGATIVE
This is a very basic, functional backpack that does the job that it when designed for. Unlike other, more expensive models, this one does not have the feel or look of something that you would show off to your friends. However, it holds my 16 laptop quite well and has enough pockets to contain all of my usual travel gear. The material seems to be fairly durable but it makes a crinkly sound when to…	POSITIVE
The backpack is great quality. The only reason I gave it 4/5 stars is because I wouldn't trust the laptop slot alone to protect my laptop. It's not padded enough. If I had a choice I'd rather the laptop slot be replaced with a waterproof cooler space as I purchased this for hiking. That is my only gripe, other than that the bag is great quality, comfortable and has plenty of space. Well worth the…	POSITIVE
Too many zippers IMO. Good quality, but the zippers frequently get caught making it slightly annoying to open.	NEGATIVE
PROS:Well made/good constructionCompares very favorably to famous brand-name packsNo obvious brandingGreat attention to detailLarge main compartmentLots of subcompartmentsOrganizer for pens/sundries in the front compartmentCONS:Generic looksTop handle is minimally padded/perfunctoryStiff nylon in some interior parts makes an audible 'crinkly' sound when movedThe AmazonBasics Laptop Backpack is a …	POSITIVE
I ordered this backpack in anticipation of a 10-day vacation to Universal Studios and a Royal Caribbean cruise. I needed something to carry my laptop where I could easily remove it for security, and that had lots of pockets for my travel papers and various things I needed to keep my 6yo busy.This AmazonBasics laptop is well-made and sturdy with a variety of pocket sizes and places to put stuff. W…	POSITIVE
I was expecting the backpack to be a little flimsy consider the price but it's great. The padding for my back and the laptop pocket is nice and thick. There is even a secondary pocket on the front of the laptop pouch that can fit my 8 tablet. Overall I really like it because it has so many pockets and little compartments. The only bad thing I can see about it is how they made it so cheap is that …	NEGATIVE
AmazonBasics delivers a top quality backpack for the price. I like all the different pockets to keep all my gear organized. The material used to make the backpack are light weight but very strong. Works great for traveling and held everything I needed to travel with. I recommend this backpack to anyone who travels with a large laptop, my 17 inch fit perfectly.	POSITIVE
This bag does not fit my 17-inch laptop, although mine is a little bigger than many. You would need a relatively thin 17-inch laptop to make this work. Also, as some other reviewers described, it has a cheap-feeling inner lining. I also do not like that the zippers for the main pocket do not extend toward the base farther, so this does not open as wide as I would like. It will get the job done an…	NEGATIVE
Lots of pockets, but zipper covers actually make opening and closing a bit more difficult.	NEGATIVE
Delivered as promised, well packaged ... only problem ... does NOT appear to be waterproof ... not a good thing with these heavy South Florida rains.	NEGATIVE
Even though this is classified as a laptop backpack, I'm really finding it much more useful as an all-purpose backpack. Of course, you could carry your laptop in it - there's a compartment specifically designed for one (17 or less) - but it's also comfortable and useful for general use.The backing is very sturdy. This sturdiness is designed to protect a laptop from tumbles and falls, but I love i…	POSITIVE
Pros- Feels Light weight even when stuffed fully. Perfect no. of compartments.Cons - Poor zipper quality, side ouch for water container is small.	NEGATIVE
I'm a lifelong backpack user, starting back after WW2 when my father outfitted us all with Army surplus items. Hi ho, hi ho, it's off to hike we go. Or snowshoe. Oh, it was a different world then, and I'm not saying better. The equipment was heavy and prone to mildew if you weren't careful, as it was all made of natural fiber with metal fittings. And they hadn't yet heard of ergonomicsHere we hav…	POSITIVE
Zipper on front kept coming apart. Since this opens to the base of the backpack, I almost lost an item. Double check this when you get it give it a few solid tugs	NEGATIVE
BETTER THAN NOTHING, But not as good as the CASE LOGIC: ELS-111 11 Chromebook/Surface 3 Sleeve. Fits the MacAir 11.6 perfect. The Amazon sleeve is simply neoprene, which snags and has so much friction, it doesn't easily slide in/out of my backpack. The Amazon quality is decent, but looks like a beer can cozy (koozie) compared to the CASE LOGIC. The CASE LOGIC IS NOT just NEOPRENE! It is highly pr…	NEGATIVE
BETTER THAN NOTHING, But not as good as the CASE LOGIC: ELS-111 11 Chromebook/Surface 3 Sleeve. Fits the MacAir 11.6 perfect. The Amazon sleeve is simply neoprene, which snags and has so much friction, it doesn't easily slide in/out of my backpack. The Amazon quality is decent, but looks like a beer can cozy (koozie) compared to the CASE LOGIC. The CASE LOGIC IS NOT just NEOPRENE! It is highly pr…	NEGATIVE
BETTER THAN NOTHING, But not as good as the CASE LOGIC: ELS-111 11 Chromebook/Surface 3 Sleeve. Fits the MacAir 11.6 perfect. The Amazon sleeve is simply neoprene, which snags and has so much friction, it doesn't easily slide in/out of my backpack. The Amazon quality is decent, but looks like a beer can cozy (koozie) compared to the CASE LOGIC. The CASE LOGIC IS NOT just NEOPRENE! It is highly pr…	NEGATIVE
Recently, I spent my hard earned money on a 13.3 Macbook Pro Mid 2012. I like to take care of my personal belongings, and this 1000 piece of machinery was no exception. So this began my search for a laptop sleeve. Wandering my local general stores (Wal-Mart, Target, Best Buy, etc.) I noticed a cheap laptop sleeve (as in cheap quality) was nearly 16! I was like HECK NO! So I jumped on Amazon (btw …	POSITIVE
Recently, I spent my hard earned money on a 13.3 Macbook Pro Mid 2012. I like to take care of my personal belongings, and this 1000 piece of machinery was no exception. So this began my search for a laptop sleeve. Wandering my local general stores (Wal-Mart, Target, Best Buy, etc.) I noticed a cheap laptop sleeve (as in cheap quality) was nearly 16! I was like HECK NO! So I jumped on Amazon (btw …	POSITIVE
Recently, I spent my hard earned money on a 13.3 Macbook Pro Mid 2012. I like to take care of my personal belongings, and this 1000 piece of machinery was no exception. So this began my search for a laptop sleeve. Wandering my local general stores (Wal-Mart, Target, Best Buy, etc.) I noticed a cheap laptop sleeve (as in cheap quality) was nearly 16! I was like HECK NO! So I jumped on Amazon (btw …	POSITIVE
I needed a reasonable laptop bag and got this.On arrival I put my dell Inspiron laptop inside and the charger went in the front pocket. Inside the laptop slips in the middle then your are able to put a ipad and maybe a diary either side. As there is a slide pocket each side of the laptop.It's actually well made surprisingly and the handles on top are nice and comfortable to use/hold.The strap tha…	POSITIVE
fab case for any laptop would buy another again i got it for my laptop and it is fine and strong plenty of pockets	POSITIVE
I have the Western Digital My Passport Ultra 2TB USB 3.0 Portable Drive 2.5 (laptop size) external hard drive. The hard drives case is mostly plastic with a thin pretty metal sheet top that's more for aesthetics than protection. I originally bought the matching extra-tough pod like WD Nomad Rugged case that offers great protection. Once fitted into the Nomad, the drive stays in the sealed protect…	NEGATIVE
It is a good little hard case to protect your external hard drives	POSITIVE
Works as intended. Safety for hard drive that stores my photos.	NEGATIVE
I replaced my cat's x-large litter box to this smaller sized litter box... It's easy to clean and takes less kitty litter to fill it which I like	NEGATIVE
I was looking everywhere for this because I lost my charger for my fire stick and i finally found it at best buy. It was a great price and works perfectly!	POSITIVE
Purchased, took home, attached to cable,plugged in. Easy to use. No problems using this charger.	POSITIVE
This works well, charges book readers quickly and easily	POSITIVE
I travel internationally at least once a year and wanted an EASY way to charge my Kindle Fire HD. The design of this system is great. It's one basic plug and cord with changeable heads. It's easy to use and easy to pack. I tried out the European head recently in Norway and it worded great. Some voltage converter + plug adapter sets don't work well there because the Norwegian outlets are deep. Thi…	POSITIVE
I recently went out of the country and took this charging kit with me. Changing the different plugs adapters was extremely easy, and I had no problems with the setup and charging my Kindle. In fact the charger that is included in this kit is a slightly larger wattage than the adapter that came with my Fire HDX, which allowed for faster charging. Since returning home, I have attached the US 110W a…	NEGATIVE
As abv, takes 3 + hours to fully charge. I hoped it would be much faster (maybe an hour), to the point that I had thought I got a lemon. People were kind enough to answer my question, and learned that I should not expect miracles, lol. Apart from that, good thing it comes with the cord, and is compact enough.	POSITIVE
I do a lot of international travelling, so I have bought just about every conversion and adapter kit on the market. This is the best-made and most versatile I have seen to charge electronic devices, including but not limited to the Kindles. It is a powerful 9 watts and will work safely on any device using a micro-B USB charging port. It can also be used with non-standard devices, like Apple produ…	POSITIVE
When I got my Kindle Fire, I got a protective cover for it and figured I'd be ok, because I don't travel much at all (am bedridden/disabled from car accidents). After a while, I couldn't get the mini-USB cord to stay in the plug on the Kindle. After describing the problem to Amazon, they sent me a new cord (I got the newer one with an AC plug and had to pay for it). Unfortunately this did not sol…	NEGATIVE
The Amazon Echo is a really fun thing to play with. We always try to find new things to say to it which would make it say something funny. The Echo has been the most helpful in our home for creating shopping lists for everyone in the house with a phone. If any of us find ourselves at the store, we know what the others want. Shopping on Amazon is really easy and fun as well. There's a whole bunch …	POSITIVE
The Amazon Echo is a really fun thing to play with. We always try to find new things to say to it which would make it say something funny.The Echo has been the most helpful in our home for creating shopping lists for everyone in the house with a phone. If any of us find ourselves at the store, we know what the others want. Shopping on Amazon is really easy and fun as well.There's a whole bunch of…	POSITIVE
Great value. The Alexia unit makes it super fast and easy to listen to nearly any type of music, with an exceptionally high level of fidelity for such a small unit. The AI makes fun to talk to and can give seemingly any information available on the internet, just by asking.	POSITIVE
We have two Amazon Echo's and both work flawlessly!Easy to set up, great for all around use, constantly add new features.	POSITIVE
This is my 5th Alexa that I purchased for my home. I love it and place them in every room in the house. I highly recommend the 1st generation Alexa as it is the best sounding of them all. I have also purchased the newer one and the quality of sound was not near the Alexa 1st generation. I am now purchasing for Christmas gifts. Grab the 1st generation Alexa while you can before you can no longer g…	POSITIVE
It has a surprisingly quick response to the queries that it does recognize. I found its necessary to be rather specific in the way commands are phrased. Also a good bit of set up is involved, including subscription and agreeing to terms and conditions that nobody ever reads. And even then, it seems copyright laws limit the echo.I would like to be able to promt a command with something I choose as…	POSITIVE
I didn't have time to play with all the features, but I love this thing! The voice is so clear and doesn't sound robotic. I can't wait to try other features that my echo has..	POSITIVE
Works as well as the Echo and now has a skill that can enable it to be voice activated rather than having to tap it. Battery charge lasts a long time and sound quality is good. Easy to move around in and out of the house. Will work anywhere you have WIFI. If you have the tap you may not have a need to invest in the more expensive Echo.	POSITIVE
Great sound, it needs to be a little more sophisticated in responding to inputs. For example, yesterday I told it to play Mexican music -- didn't know any, same with Mariachi Music. Could not play any, Odd,	NEGATIVE
Amazon tap is one of my best buys this year so far...The only thing that could make the tap better is an upgrade so you don't have to tap every command....That would make it a 5star device....	NEGATIVE
Cute speaker. a bit expensive but the amazon streaming capabilities make it worth it	POSITIVE
I'm glad that I bought this product, it's easy to understand, my grandkids loves it.	POSITIVE
Love this product. It is nice looking, easy to carry, and the sound is amazing. Very easy to set up and connect to amazon echo. Nothing to complain about th he speaker itself. However the carrying case is kind of stupid and useless also. One has to take it down just in order to charge.	NEGATIVE
Smaller then what i expecting, alexa sounds loud and clear. Music sounds great, just make sure you enable alexa hands free so you dont have to hit the button	POSITIVE
So i was looking for a bluetooth speaker for my part time job. A guy i work with at bestbuy showed me his amazon tap speaker and it was awesome! I loved u can hook it up via wifi and stream music and such. Its portable its got clean and crisp sound. It also can leave the phone i had my phone placed upstairs and i was in the basement with the speaker and it was still connected. Its very easy to us…	POSITIVE
I have an Amazon Echo and the Amazon Tap works wonderfully with Echo. The sound quality is great. It is easy to use and set up. It beats turning on the receiver for music. If you are looking for great and easy sound machine the Tap is it.	POSITIVE
Was a little difficult to sync the first time. I really have only used the Tap to play music and to ask for the weather. I like that the device takes up little space in my kitchen.	NEGATIVE
I absolutely LOVE my Amazon TAP. It in my opinion is the best blue-tooth speaker around and with the added skills when on wifi, the TAP is better than the Echo! Portable - YES! Sound Quality - OFF THE CHARTS! I blue-tooth this to my computer and listen to movies with GREAT Dolby sound quality. The battery life has been tested during a camping trip. 8 hours and it kept the charge! It's also easy t…	POSITIVE
Amazon Echo is great. But it is stuck at home. Amazon Tap on the other hand goes everywhere. In the short time we have had ours, we have brought it to Sweden, Portugal, the lake up north and friend's houses. It has served as a music host at card games, answered questions and added things to our shopping list. It is easy to set up Amazon Tap to a wifi network using the Alexa app on your smartphone…	POSITIVE
Amazon Tap is a great device. The device has very good audio quality despite it's small size. The biggest difference between this and the larger Amazon Echo, is that you have to press the "microphone" button before the device will listen to you (which is great for people who are concerned that the Echo is always listening to what you say). So far, the battery life has been great. With the Alexa a…	POSITIVE
I have grown very accustomed to having Alexa around. There are new skills added on a very regular basis. I really enjoy just pressing a button and asking for a song/radio station/podcast to be played. I also enjoy having books read to me, since I'm not much of a reader. The setup was super simple, so simple that I wasn't sure that I was all ready to go with such minimal effort. The battery life i…	POSITIVE
I use this for setting alarms and reminders and for activating my lifX lights. The set up is super easy and sound quality and volume levels are really good too	POSITIVE
Awesome speaker easy to set up. Easy to play. Great by the pool	POSITIVE
It is a quality product and has clear crisp sound. Best part it can be carried in any satchel. Sound is loud enough for a back yard gathering.	POSITIVE
This Amazon tap is not only a great Bluetooth speaker, which is half of the reason I bought it for. But it also has some awesome voice control. I bought a wemo switch, plugged it into an old lamp, setup some commands with ittt, and in 5 minutes I was using my Amazon tap to control a lamp. Pretty cool. I love this Amazon tap it is light, portable, smart, has a great dock so I don't have to fuss wi…	POSITIVE
Best purchase made. Best thing I like is that its portable and the battery life is very reasonable. Another practical idea is when there a group of wanting to talk to a family member that couldnt make to a family gathering, we sit around the table, Set the TAP in the middle and we can all have a conversation, at night I can have Alexa play some easy listening music after a hectic day.	NEGATIVE
I like the product itself but its app is very slow esp. outside the U.S. when you are on the go.	NEGATIVE
I love my new toy. Alexa is my personal girl Friday. She understands what I want and retrieves it. Easy to set up and use.	POSITIVE
We were so excited to get the tap since it was a larger speaker than the dot and unlike the echo has a battery charger with it to make it portable. We already have an echo which works perfectly in our home. When listening to online radio on the tap it cut in and out constantly. We returned it and exchanged gor the dot.	POSITIVE
Great little device easy to connect to bluetoothDecent sound	NEGATIVE
great sound easily portable around the house both inside and outside. the option to have it automatically respond without pushing the button was a surprise but a welcome one!	POSITIVE
The Amazon Tap is a great mobile Bluetooth speakers, if you are invested in the Amazon eco-system. The produces good sound at all levels, plays music stored in your associated cloud accounts and does everything else the Echo can do, just with mobility added to it (as opposed to the Echo that always has to be plugged into the wall to work).	POSITIVE
I bought this about a month ago and I really like it. The best part is light in weight, sound is very good for small gathering like on the deck or camping and it comes with Batterey charger. The voice command activation is so great to have and listen all my music plus worldwide radios from TuneIn.	POSITIVE
Enjoying my Tap, asking Alexa questions, and the small form factor makes it easy to take along while traveling. Decent battery life and sound for such a small speaker. Only reason I didn't give 5 stars, was the difficulty in connecting the Tap to public wifi's such as hotels, in my situation...takes some effort.	POSITIVE
Looked at the Echo before we bought this and I would have been a fool to buy it when you have to add a battery to make it portable. This has everything we need and then some.	NEGATIVE
Definitely enjoy using this at home. I was surprised at how intuitive it is and was able to answer any question in seconds. I mostly use it to play music through Amazon player. I know there's tons more it can do and can't wait to take advantage of all its capabilities.	POSITIVE
Easy set up, tons of music, easy to use. If you are looking for voice activated, this is not it.	NEGATIVE
As a bluetooth speaker, the Tap rocks! The sound quality is excellent, plenty loud when needed, and excellent quality with no stutters in streaming. I bought this one instead of the Echo because it is portable, and I can lug it from room to room. The charging stand is very convenient, and the Tap stays there most of the time. Having to press the button to activate each of the voice commands is no…	POSITIVE
Very enjoyable and easy for listening to music selections online. It sounds very good for it's size.	POSITIVE
Was very difficult to set up. With the 3 hours help of Geek Squad and my granddaughters I-Phone we got it done.	NEGATIVE
I purchased this as a Christmas gift for my daughter.She loves it, easy to use, speakers are more clear than her other devices Great volume	POSITIVE
Overall sound is not as good as Echo, my primary source for Amazon content. However, the Tap is great for medium volume music and radio stations and as an alarm clock. It's portability sets it apart, however, it's nice to be able to take it from room to room and to the garage and patio without disconnecting. Recent software update now allows listening mode. It does require a brief pause after say…	POSITIVE
I wanted a speaker to listen to Pandora and go so much more! Being able to speak to Alexa and get news, weather, timer, light controls and so much more! Love the product!	POSITIVE
I only purchased this because I loved the sound quality. Alexa is just a added bonus personally as I rarely hit the "tap" button to ask her anything. The few times I asked her questions, she hasn't disappointed. EXTRA: Now what would make this device amazing is if Alexa was able to connect to my Apple Music playlist! If only...	POSITIVE
I am in love with the Alexa Tap. This is a great portable speaker and now that the added function of being able to talk to it without manually pushing the button sets this apart from the rest. I would recommend to all.	POSITIVE
I already own the Amazon Echo, so for smart speaker, it is one of the most handy devices out there. There is so many things you will find that you can do with it and the list keeps growing. Since the software update that allows you to use "Always On" voice commands like its big brother, it has become my go to device.Pros:- Wireless Bluetooth Smart Speaker - I take it to work and use it in the car…	POSITIVE
Was easy to set up. Excellent sound quality for the price	POSITIVE
Was super easy to connect via Bluetooth - great sound, fun to use.	POSITIVE
I love this little speaker. It is small enough to carry it wherever I want to bring it yet loud enough to be heard The Alexa interface is pretty cool as well. The only issue for me is that it doesn't connect with Apple Music. This issue is easily resolved by putting Tap in Bluetooth mode and playing Apple Music through my phone to the Tap	POSITIVE
The Amazon Tap has great sound and plays most of my requests. Easy to use and easy to set up.	POSITIVE
If you want one of the most advanced alarm clocks on the market then this is your device!It works well. Calendar functions, plays radio, most podcasts, can order Domino's. But you have to be aware that most features require to some degree Amazon Prime membership. For example Spotify will not work unless it is a premium account.	POSITIVE
I debated between the tap and echo, and this went on sale just before Xmas for such a great price at Best Buy. That helped to make up my mind pretty quickly!	POSITIVE
Excellent sound and fun. Very portable and easy to carry in backpack. All the features of Echo and Echo Dot but you must "Tap" the button before speaking.	POSITIVE
Fun and easy to use, install app and navigation.Good quality technology.	POSITIVE
I really enjoy it love the sound and it's really easy	POSITIVE
I'm amazed the sound quality out of this little speaker unit set up is easy and I recommend it	POSITIVE
This speaker has great sound and is very easy to use.	POSITIVE
This speaker sound great. I was surprised at how loud it gets. The sound is clear and you also have Alexa so that's a win.	POSITIVE
Fantastic sound from such a small speaker, excellent! Not as impressed with its other potential capabilities- more difficult to set those up & get all the various apps needed to do things like get weather, order items, etc.. Wish it came with more pre installed I guess.	POSITIVE
Great sound quality from such a small item. Easy to hide so it's not noticeable.	POSITIVE
Speaker is really cool. Sounds great, easy to use. Love the fact that it is portable. Only downside I see from the more expensive model is you have to tap the button (not always listening)	POSITIVE
The Tap has been wonderful! We use it as a timer, for a weather update and for general music. The sound is terrific. I would recommend this unit. It is certainly easy to use - just a tap away.	POSITIVE
I recommend this speaker Easy to work great sound	POSITIVE
Sounds great. Must touch to activate. Easy to use.	POSITIVE
I have not had such a reliable speaker before. It is so easy to charge, and so easy to start playing songs right away. With Alexa, you can access information quicker than pulling out your phone, unlocking it, and pulling up Google.com. Love it.	POSITIVE
I like how it plays music. It is perfect to connect to smart home products. Such as nest, Belkin , and many others. It is easy to use.	POSITIVE
Easy setup, love that its wireless and its fun talking to Alexa as she gives excellent information.	POSITIVE
I bought the Amazon Tap when it was on sale. I already had the Amazon Echo and the Dot. The Tap was a pleasant surprise. Speakers aren't as strong as the original Echo, but the sound quality of voice and music is more than acceptable. TheTap will do virtually anything that the more Expensive Echo can do âÃÃ¬ including hands-free voice commands. Plus, it's portable and has a wireless charger ba…	POSITIVE
I bought the Amazon Tap when it was on sale. I already had the Amazon Echo and the Dot. The Tap was a pleasant surprise. Speakers aren't as strong as the original Echo, but the sound quality of voice and music is more than acceptable. TheTap will do virtually anything that the more Expensive Echo can do including hands-free voice commands. Plus, it's portable and has a wireless charger base, so t…	POSITIVE
This product works great as a little helper and as a great speaker for music. I purchased this for my mother in a nursing home, she loves it! It is very easy to set up and use.	POSITIVE
Went with the portable unit for travel. Easy access and portability.	POSITIVE
It has sleep timer capability alarm I use it at work, or use it at home while I'm in the shower and I'll bring it to Friends houses and we use Alexa to gain information or just have fun. quality a 9 its loud too.	NEGATIVE
I was not overly impressed with this system. I didn't realize you have to buy Amazon prime in order to use the functions. It didn't connect easily to my phone. It wouldn't just stream music saved on my iPhone. I had to download a music app and then load my music into the app. It wouldn't work. Way too much work and added expenses in order to use. Wasn't happy with that so I returned it and purcha…	NEGATIVE
Works great to control Alexa when she understands you and has good battery life but sound lacks bass except at low volumes. gets very loud at least. Easily connects to Bluetooth.	POSITIVE
Great sound..easy to connect..problem is.. its not voice activated..so u have to push the wake button anytime u need to use it..that means it has b close at hand...	NEGATIVE
It has a good sound. The battery last long and it connects easily to WiFi and blue tooth. But you have to touch a button before you speak to it.	POSITIVE
Love the tap. The speaker is nice. Likenit has a charging cradle it can sit on. Easy charge.	POSITIVE
I love my tap. It sounds great and is so easy to use.	POSITIVE
Purchased this as a gift for a teenage kid as a graduation present. Very pleased with the purchase. The kids love it. Small size, but good speakers. Perfect for the college dorms where he is scheduled to go in a couple of months. Love how the device connects to the cloud and keeps itself updated.	POSITIVE
Pretty good sound for the size and configuration of speaker. Easy to set up.	POSITIVE
It is great to take my Tap on the road. Easy to use and sounds great.	POSITIVE
The Amazon Tap is outstanding. There have been more applications slowly becoming avaliable. It is simple to use. It works with our Nest, which is a nice application.	POSITIVE
I bought the Tap to integrate with the Echo. It is ideal for my husbands office where he can use it on his desktop in easy reach for music or to contact Alexa. The wireless feature is great but having sound activation would make this product perfect!	POSITIVE
easy to use , sound is great, i use it any where in the house	POSITIVE
I got the wrong one, plain and simple. It does what it says, and I like the connection to the internet to play music, but I should have gotten the Echo, I get annoyed at having to go to it and push the button.	NEGATIVE
hard to use, and does not support Guam. online instructions not clear	NEGATIVE
Amazon Tap.. got it on Black Friday sale.. But so far feel not as easy as I think to use.. But if you just use as Bluetooth speaker and sound is good.. Maybe just have to learn how to use it more..	POSITIVE
Just really thought it would have been more useful without having to have to make additional purchases for music I like.	NEGATIVE
I have the Echo and a Dot and now the Tap, too. My only issue with the Tap is that I got it after the Echo. This means that by the time I got the Tab, I was already used to just calling out commands or questions to my Echo. Of course with the Tap you have to physically get up and touch the Tap. I think if I had first started out with the Tap and having to touch it, it wouldn't be so difficult now…	NEGATIVE
I purchased a Echo for home so added a Tap for my office at work, so I can chat with Alexa at work and my main reason was for a decent BT speaker for my office. This has great sound streaming my Prime music and XM vis the XM app. Can't go wrong. Quality music and Alexa when I need some help with spelling hard word's, she getting smart. Pick one up. You have a woman to talk to when the wife is out.	POSITIVE
If you want a Tap to make use of Amazon's Alexa voice services, then dont get one. The Tap is a fine enough Bluetooth speaker for wireless music, but the need to touch a button for voice services renders it far less valuable.	NEGATIVE
Incredible range. Clear sound. We bought the sleeve and hung it in the backyard for a party. Amazing 360 clear sound.	POSITIVE
I bought this to listen to music. I do not use the Alexa feature all that much. The feature does work great, but it gets annoying having to press the button vs how on the echo you just speak. The speakers work great. I can hear the music crystal clear throughout the majority of my house while playing it. Bass is decent. I would recommend to someone.	POSITIVE
We love our Amazon Echo but it is hard wired to kitchen. Because of where we live AM reception is poor but through an Echo or Amazon Tap I can listen to some of my favorite stations through iHeart Radio and the Tap is portable.	NEGATIVE
Anyone needing a compact and easily mobile speaker should look at this. The sound quality is excellent, it is easy to sync via Bluetooth and gives you the ability to stream music when connected to wifi. Great product for the price and perfect for the office.	POSITIVE
Love the Amazon Alexa products! I have 1 Show, 1 Echo, 2 dots, and the Tap. Wish the Tap had the drop-in feature. The tap does make a sound when you have the hands free enabled and say "Alexa" instead of the blue lights on the other products. Great for taking outside!	POSITIVE
I was a little skeptical at first about the Amazon tap but after discovering how easy it was to set up, I was able to connect to my music library with ease! Great sound and nice to have the portability to take with me!	POSITIVE
It takes me a few tries to figure out how to connect to internet and then change it to blue tooth when needed. Overall , once it's set up it's super easy to use. Works best if you have Spotify premium. Voice recognition is good and it improves over time. Sound quality is good. Battery is really good.	POSITIVE
While it seemed to work fine, the Tap does not have the open mic feature. While that can be best for some, I bought it as a gift and they would prefer one that listens. The Tap makes you press the mic button every time you wish to communicate with Alexa, which seems to defeat the purpose.	NEGATIVE
Love it I bought it for my mother and father she is easy for them to use and they are in there 70s	POSITIVE
Works great, sound is clear and is really loud. Would recommend	POSITIVE
It was just a few weeks ago that I was bemoaning the fact that I did not scoop up an Echo back when they were being released last year. Not only could it be had at nearly half off the current price, but it came with a voice remote and we could have had a year longer using this amazing device...Well, here I am, a year late to the game and I can now proudly say that I own both an Echo and this new …	POSITIVE
Seriously a flawless, portable, smart, multipurpose gadget. Add this to the incredible Flash Sale price and I'd have been a fool to pass it up. Fast charge, balanced tuning, easy to pair and did I mention highly portable? The cradle is a sweet design too. The only beef I have is that YOUR BLUETOOTH IS PAIRED screaming at you when syncing. Own one of these-	POSITIVE
Tap makes a great mobile Alexa device. Not as loud as Echo but still louder than the Dot. Voice enabled Alexa works but doesn't detect voice as easy as the Echo or Dot. As a mobile Bluetooth speaker though it works fine.	POSITIVE
The echo is easy to use and fun to use once you buy one you'll want them for all over your house.	POSITIVE
The Ultimate Bluetooth speaker...I have multiple Amazon Echos and a Whole Echo System set up in my house. I Love Everything Amazon...I can't stand Apple but now I know how they feel...I am a Cult Member of Amazon!!! LOL So anyway...I have been trashing this device...The Tap...because it does not have the always on feature and that is one of the things I like most about the Echo. The only flaw of …	POSITIVE
I bought one on Prime day for about 50 shipped and fell in love with it and wanted another one and found this on eBay. I have a Sonos with Alexa, which sounds amazing, but needs to be plugged in. This is a great, inexpensive, portable, AC/DC, great sounding Alexa speaker. I don't understand why it isn't more popular, given the 10 hr battery and all the features. easy to pair bluetooth, easy wifi …	POSITIVE
Alexa works great. It was easy to set-up and to us. My wife uses it for playing music through her iPhone and is very happy with it. I am always finding and learning new things with Alexa.	POSITIVE
We already have an echo so I didn't think we needed the tap and procrastinated getting it. Now we use it everyday -- mostly to stream Amazon prime, TuneIn, or Pandora channels.It is funny how the latest technology sometimes brings us back to where we were when I was a kid -- having a "beat box" to carry around room to room and outside. We use the tap as a 2016 version of a "beat box" that is much…	NEGATIVE
Alexa {speaking from the Amazon Tap) is great to have around ! Current news, personal planning details as well as details that might have been forgotten are all available from Alexa..... The Tap sits next to my bed on the nite stand where I can easily call up ijnfo from my bed or as I walk by during the day or nite. Especially useful for a review of my calendar so I can review my upcoming days pl…	NEGATIVE
It's very easy to connect devices, and it produces a good sound. I'm very pleased with this purchase.	POSITIVE
This is so easy to operate and fun too! I love it!!	POSITIVE
I will rate this Amazon Tap a five stars when the application to make the Alexa commands become remote, instead of manually pressing the command button on the unit itself.	NEGATIVE
Very easy to setup and use. Still learning to maximize the usage. The instructio is too simple and not cover much using Alexa .	NEGATIVE
This item was very easy to use from the very beginning and was very responsive to my request and commands. I like the fact that you can also add other items to work with it	POSITIVE
When it works it's great but for some reason it doesn't always answer me When it doesn't answer me I turn off the tv and make sure no one else is talking and it still doesn't work at that time. It was easy to set up with the phone app. Doesn't seem to matter where the phone is when it isn't working. I've tried close and far and in between. So a case of great when it works and the pits when it doe…	NEGATIVE
Good sound but unlike Echo, you have to press a button on the device to have it do what you want it to do. I ordered a Dot so this may solve that issue.	NEGATIVE
I was impressed with the sound of the original Echo, the price of the Dot. The Echo Tap is the best of both and Portable. I have echos in multiple rooms. I got this to bring music outside to the patio. The music has rich bass and clear sound perfect for tunes or talk. Now that SiriusXM is on Alexa too I have access to great music, Howard stern, NFL, MLB and all the rest of the satellite radio con…	POSITIVE
I am 100 happy with my purchase. I caught it on sale at a really good price. I am normally a real book person, but I have a 1 year old who loves ripping up pages. The Kindle prevents that, it's extremely portable (it fits better in my purse than a giant book), and I have it loaded with lots of books. I finish one and start another, without having to go store. It serves all my needs. I picked this…	NEGATIVE
This is a nice bare-bones reading device. Easy to set up and use. My greatest issue is that it isn't back lit so it can't be used w/o a light on in the room. Returning it an purchasing a paperwhite instead.	POSITIVE
I love my Kindle black. I can read for hours without making my eyes sore the way a phone screen would. The functions are easy to use. Everything is set up clearly and simply. It's shape is adorable, and it's surprisingly light. The battery does last a long time.	POSITIVE
Easy to navigate. Daughter loves it. It's lightweigh and its just what she needed for this avid reader.	POSITIVE
I like this e reader, but wish the screen were higher resolution. It requires decent light to look good, but it is easy on my eyes. The screen updates involve flashing the whole screen, which I noticed less over time. The advertised month long battery life is just standby time, it lasts much less if you are downloading and reading books.	NEGATIVE
I ordered this for my daughter, as I have the black paperwhite, and I love it. I read quite a bit and the larger books were driving me crazy having to hold them up while laying down, or wanting to take a book on vacation and lugging around a thick paperback, with this I can throw it in my bag and read anywhere. Its light weight, easy to use, the battery life lasts for weeks, which makes it an all…	POSITIVE
I bought this because it was 30.00 off for the early Black Friday sale and it doesn't need to be charged every day like my fire tablet. (Which is very annoying to have to stop reading because the battery is dying). This stays charged for days! This works great during the day and I bought a Energizer book light for 6.99 that clicks on it. The book light works just fine for night reading. Only con …	POSITIVE
Very light and easy to read on. Could have more pixles like the Paperwhite, but looks still pretty much like a book. Battery lasts forever, but without a sale its a little bit overpriced.	NEGATIVE
This is a good length cable for those that don't want tight connections because a cable is too short. I alternate back and forth between using two printers so having a longer cable allows me to keep two printers near the computer.Setup worked flawlessly, it hooked up easily and the computer recognized the usb connection. I was set to print and have been enjoying this cable ever since.Final though…	POSITIVE
I am using the 3' version of this cable and it works great. It work well with my external Seagate 3.0 drive. I just connected it and it worked flawlessly. The cable is sturdy and is gold plated for better connectivity (I assume that helps. There is no real way to test that at home).The cables are priced similarly to competitors. The nice thing about it being an Amazon product is that I am sure th…	POSITIVE
The cable works without any issues. The connectors at both end are gold plated, and the cable is 9 feet long. The cable is shielded as in the picture, it's a plain cover. As in the picture, one side is the rectangle-shaped connector (which connects to your PC), and the other end is the new USB 3.0 stack connector (which connects to your device). Make sure your device has this connector. I have be…	POSITIVE
I have several AmazonBasics cables now and they've all been great. This particular AmazonBasics USB 3.0 cable is 9 feet long and delivers full bandwidth between my Mac and my external hard drive.Build quality is very good and the connectors are gold-plated to ensure data contact. AmazonBasics is well worth considering when shopping for cables.	POSITIVE
I built my last home PC and used a motherboard with native USB 3.0 connectors. I've used this cable between a USB 3.0 hub and my computer's USB 3.0 ports. This cable features solid construction and good shielding. The connections work well, and the cable upholds USB 3.0 data throughput speeds to the flash drives and portable USB 3.0 hard drives I've plugged into the hub. In all, a solid value.	POSITIVE
Sturdy, lightweight, tops lifts for easy access to pet , easy to lean and not bulky. Carrier will easily fit on your lap in the car. A+	POSITIVE
One star because this should've been included when I purchased my Kindles. Bought this second one because I have three paper whites and got tired of playing musical charge chairs. And if Amazon would concentrate on the loyal e-book readers rather than the useless fires and increase memory more than the little bit they did on the latest kindle (I own one) I would be a happy camper. We need the opt…	NEGATIVE
No reason. This product is described as 5W, 1 amp. The Kindle line is mainly 5V (4.8V, what's the difference) and around 1 amp, which is 5 Watts (5W). Why the mystery, guys Also, this deal is for US 110V market only I travel. I like that the previous simple FIRE charger was universal (i.e. 100V-240v). I like that the first Kindle charger was also universal. What are you people doing Or, is it tha…	NEGATIVE
We have one in every room and it's nice that we can ask to play music in all the devices. She has a hard time understanding Spanish words and sometimes we've noticed that she replies from other rooms (not the one we are in). Overall a good buy to help you at home or office	POSITIVE
This is a great e-reader, perhaps a little pricey but well worth the money. It is extremely light and the e-ink is very readable.	POSITIVE
Light weight, easy to use, love the lighted background. I am unable to make it stay on page count it keeps going back to hours left to read. But other then that a great ereader.	POSITIVE
The Amazon Kindle Voyage is the absolute e-reader to end all e-readers. Light, amazing screen, and stylish, minimal design. If you want an e-reader, definitely buy this one!	POSITIVE
Absolutely love this new Kindle! Light, sharp, glass touchscreen and adaptive front light. Very easy to use and read!	POSITIVE
I have the second generation Kindle Paperwhite and the new Voyage is far superior to it. The resolution is much sharper, the back light is much brighter and the power button location is much more convenient. I highly recommend it.	POSITIVE
I am extremely happy with my new Kindle Voyage. The text is so sharp and crisp, the images look much better than on the Kindle Paperwhite. The device is extremely light and comfortable to hold, The adaptive front light works great. I have an iPad with the Kindle app, but the reading experience is so much better on my Kindle Voyage that don't regret the purchase one bit.	POSITIVE
I bought this product back in September and have loved every moment of it. Setup was easy, the Amazon store and search bar make it easy to narrow down the thousands of books available, and the battery is long-lasting so that I don't have to worry about constantly charging. In 3 months I have only had to charge it twice. Best parts are the backlit screen with easy adjustment and ample storage!	POSITIVE
love this device it is amazing. the screen is bright and easy to read	POSITIVE
This is my third Amazon Kindle and by far it is the best one. The adaptive lighting really helps as it is easy on the eyes. The battery lasts for weeks on a normal charge and charges to full pretty fast.I still enjoy the eink displays over a regular phone or tablet for extended reading periods.The kindle voyage is light weight and I was able to easily find cases and accessories online.I highly re…	POSITIVE
I extremely enjoy and like my Kindle Voyage Reader a whole bunch! I like reading on it a whole bunch, especially my Living Bible, because I'm a Christian that loves God and Jesus Christ of Nazareth! I believe this product is a very excellent reader, which a person can read all of their books on the Kindle Voyages in their Amazon library! Definitely get one today, because especially, because it is…	POSITIVE
Fantastic for reading in dark conditions. Very light and easy to hold.	POSITIVE
The Kindle voyage is an improvement on the paper white. It is lightweight, compact, and easy to use.	POSITIVE
This is the 3rd Kindle we have purchased and they keep getting a little nicer with each version. The light on this one is a really nice feature. The battery life is better, the page turning options are better, it is lighter... there are just a lot of nice little improvements. If you like to read in an electronic format I cannot imagine disliking the Kindle.	POSITIVE
As expected. i would suggest to get a cover. The dictionary is very easy to use.	POSITIVE
Great device. Great for reading books. Small and compact. Lightweight. Looks great too. The light is a great feature	POSITIVE
The Voyage is a great reader for those like myself who love to read books. The lines and images are crisp and clean. Its light weight even with the cover. The only thing is the origami cover was something that i would have thought of designing differently. It feels uncomfortable to hold... The device though is awesome and the page turn features are great you can use either side to turn pages. Wou…	POSITIVE
Love this ereader; very convenient. Very easy to use.	POSITIVE
I love this kindle. Faster than the paper white in how it responds to changing pages and/or books. The self adjusting light levels works very good in mine. Having the option on the frame to change pages is great but you have to press a little hard on the forward page button or it will do a backward change instead; this is the only reason why I don't give it a 5.I love this reader	POSITIVE
Voyager is super easy to use and see, love the translations too!	POSITIVE
i'm an avid reader and love the Kindle Voyage. i love the adjustable fonts and that it automatically adjust to the light settings. The push sides to flip pages but not if you accidentally bump the wrong side which has happened a few times. Great battery life it's usually a couple of days before i have to recharge.	POSITIVE
I love my kindle voyage. It is very little weight and I love the page press that it has, don't even have to move your hand to turn the page. You can read it in the bright sun and in the dark which no over brand of tablets you can do that with.	POSITIVE
I accidentally cracked my screen on the first day when the Voyage was too close to my rocking chair and neither Best Buy nor Amazon would do anything to help. Well, Amazon offered $15 off purchasing the Paperwhite and that wasn't something I wanted at all. Now I'm stuck with a $199 broken Voyage. Not a happy customer. I realize it was my fault but thought they should do something more to minimize…	NEGATIVE
Kindle voyage is the costliest of the kindle range but its worth it due to light weight and adaptive backlight. Enjoying it so far.	POSITIVE
Lighter than a helium balloon. So thin. Bright white screen. Crisp letters. Intuitive. Easy touchscreen page turning (or a gentle squeeze on either side of the book) and easy menu access. Ideal size. I don't know how they can improve this further. Just ordered their (Kindle's) Origami cover too.	NEGATIVE
I or a family member have owned every version of the Kindle since it came out. This version has finally taken all of the best elements of the previous Kindles and combined them into one unit. It is small and light, has both touch screen and button functionality (depending on which you prefer - I'm a fan of the buttons), and an excellent back-light. Kindle battery life has always been excellent, a…	POSITIVE
Kindle Voyage is easily the best e-reader with an impressive high-resolution display and it is very thin and light weight too. Loving it.	POSITIVE
What a great ereader. Amazon continues its dominance in the ereader field with this entry. Light and comfortable to hold. Perfect combination of hepatic feedback buttons and adaptive back-lighting. Seems to stay charged forever even with regular use. I would definitely recommend this and would buy again.	POSITIVE
Works well from outdoors, to plane to reading in bed. No issues. Excellent all around. Better than a light.	POSITIVE
I purchased this specifically to take on a cruise. It exceeded my expectations. The voyager is slim, even with the cover, it is light weight and the screen is very clear. Battery life is good. I would absolutely recommend it.	POSITIVE
Having owned each of the previous Kindle readers, this one is without a doubt the best of the bunch. I highly recommend that the serious reader consider this device. Do note that this is a Reader, not a tablet. Grab an iPad or Kindle Fire for your tablet needs but get this to read books. The high dot-per-inch count makes it easy on the eyes, as does the evenly-distributed light. Superb device!	POSITIVE
I just upgraded from a Touch to a Voyage and could not be happier. In my opinion this is by far the best Kindle yet. Its operation and features are similar to the Touch and Paperwhite but it is lighter and faster and very comfortable in the hand. Like other e-ink devices (unlike Fire) the screen has a matte finish which is really superb for reading. Some early reviews I've read complained about p…	POSITIVE
The Voyage is easily the best kindle avaiailable. The page turn buttons are a little wonky a times, but I find the high-res screen worth it.	POSITIVE
This is the best kindle yet. Very sharp text and easy page management.	POSITIVE
This is my third Kindle, plus I have used the Kindle app on my two iPads and three iPhones. I always want to have a real Kindle so I will read in peace and avoid distraction from email, texts and such.This is much more readable that all of the previous models. The resolution is as good as I could ever want. The lighting is perfectly even and makes reading in any light (or lack of) completely comf…	POSITIVE
Great day reading. The backlight works great in the day as well. It is nice to have enough light to read wherever you are. The batterry life is also long	POSITIVE
This is the very best devise to read from. The print is one hundred percent book like. The device is light, elegant and a pleasure to use. There is nothing that comes close.	POSITIVE
What could be better than a book? A Kindle Voyage! This wonderful device is easier to carry around than a book. Whenever I need to wait a few minutes, I whip out my Kindle. It is clear, it works for a long time without recharging, and it receives new books instantly. I had been using an Ipod with audio books for a long time but I got tired of the difficulty in searching for material. It also lost…	POSITIVE
If you're planning on reading at nighttime or with dimmed lights, I recommend going with Voyage, because PaperWhite has some blue hot spots of light on the bottom of the screen. This one doesn't. Really awesome device, same as PaperWhite for reading in sunlight. My honest opinion, even better than an actual book in your hand.Sometimes it feels like the refresh rate is slow, but you can get used t…	NEGATIVE
i cant at night it has no back light from one to ten its a 7	NEGATIVE
This Kindle is really light weight and has an excellent screen that dims or brightens automatically. Very comfortable to hold and read. I like that it has page advance buttons on both sides including the touch screen finger swipe to advance.	POSITIVE
Reading on my commute, or in a waiting room, is a pleasant way to pass time - and convenient	POSITIVE
Great way to read books. The screen is readable in any light. Add a waterproof case and you have the perfect beach or pol side library!	POSITIVE
turning pages not as easy as the original ones; whole Home Page experience not really user friendly, and seems geared to just sell you more books.	NEGATIVE
This is my very first kindle. I am enjoying reading more books. The size is quite comfortable as well as the weight. The battery life is quite good. If you're looking for a new way to read book this is definitely the one.	POSITIVE
After dropping my Kindle with a keyboard (not techie enough to know which generation it was) I did plenty of research before getting my next Kindle.I wanted a dedicated ebook as I don't want distractions when I read. Let's make this simple:I have read in sunlight and there have been no problems with glare.The automatic light makes it great for night reading.It took a while to get used to the butt…	POSITIVE
Very disappointed that my Kindle Voyage, purchased in April, failed after just two uses. Went to charge it tonight to take on a business trip and it won't charge, won't reset, etc. Since my Best Buy receipt says I only have 15 days to return it, tried calling Amazon support. Their only solution after over 30 minutes on the phone is to process a replacement which may be a new or may be a refurbish…	NEGATIVE
I will start off with the fact that I like paper books a lot. I bought the e reader because it's light and can travel with multiple books. The interface is fairly easy to use and it holds a lot of books. The automatic light feature doesn't work as nicely as I would. Overall I am happy with the purchase but there are features that could make it a 5.	POSITIVE
The voyage is so much easier on the eyes. The size is great and easy to carry in a briefcase for travel purposes.	POSITIVE
I like everything about the Voyage reader. It has a crisp display, is small and lightweight. I give it four stars instead of five because the screen light takes sometimes a while to adjust. The battery life is amazing. Prize could be a little less.	POSITIVE
Easy to carry; easy to read. Easy to get books and download. Nice to have a dictionary within your book. Able to download books, newspapers or magazines.	POSITIVE
I love how easy the Kindle is to operate. It is very intuitive, and requires only a short learning curve. Also it is one of the most economical ways to read books.	POSITIVE
Easy to read screen in a small light package. Excellent battery life and even fits into my work pockets.	POSITIVE
Clear reading in bright light outdoor settings. Long battery life.	NEGATIVE
Bought this for vacations at the beach - easy to read in the sulight.	NEGATIVE
Easy to use and easy to order books. Now I just have to join amazon prime for the lending library and look into the books i haven't read but want to.	POSITIVE
Great item, easy to use,would recommend to anybody want to use!	POSITIVE
It makes reading at night much easier. Easy access to books that are of interest.	POSITIVE
Even though it is a little pricy, I like my new Kindle Voyage. It looks smaller, but it is because it's only the screen - no buttons. It is lightweight. You can scroll and turn pages with touch screen press or with physical small buttons on the side. It is automatically adjusts to different light conditions.	NEGATIVE
I am a big fan of e-readers. I prefer the e-ink screens over tablet screen when reading books. I decided to pick up the new Kindle Voyage. Here are my thoughts.First, the Kindle is much sleeker and lighter than the Paperwhite model. It's very easy to hold for a long length of time without getting tired.Secondly, the addition of the page turn buttons is a welcomed addition. The buttons make it so …	POSITIVE
I purchased this Kindle because I wanted the buttons on the side -- I prefer to hold my e-reader in just my left hand and it's hard to turn pages by screen press only. I love this so far! It's an upgrade from my Nook because it's so much easier to borrow books from the library! I've never used a Paperwhite so I can't speak as to how it's better, other than it has the side-press buttons (which was…	POSITIVE
Reading on the voyage is such a pleasure. Its so much more convenient than carrying around an actual book. I love that I can read in bed without disturbing my partner. The backlight makes reading a pleasure whether in the dark or outside in the sun. Truly well worth the price if you are a serious reader. I love having several books available so I never run out of reading material while at the doc…	POSITIVE
As usual Amazon does it again. Fabulous ereader. Love the auto adjustment of the on board light!	POSITIVE
This was on my wife's Christmas list. She loves it. Easy to use.	POSITIVE
The Kindle voyager is absolutely a best product for reading ebooks. The product is easy to read in all types of light. I also like the ability to get word definitions and the expansion or text ability.	POSITIVE
Bought the original paper white and loved it. Even though there is not a tremendous difference between the two units, I have found that it is lighter and adjusts to light much better. Is it really worth the price difference is questionable. I would recommend this product to any avid reader.	POSITIVE
The light from the page does not but a strain on your eyes when reading. I like how light it is to hold.	POSITIVE
The auto light adjust has worked great for me and I love the different options for page turning. Also, the smaller size and lighter weight is noticeable. If you are buying your first Kindle, I would recommend this. If you already have the Paperwhite, it's up to you but I've been happy I upgraded.	POSITIVE
Got this for my pre teen who took to it like a duck to water. It is great size and easy to pack	POSITIVE
This E-reader makes reading ebooks very easy on the eyes and provides for a beautiful experience. The product feels like quality but gathers finger print marks on the back quickly if it doesn't have a case. Overall the e-reading experience is excellent though as the lighting and colors come across very pleasantly.	POSITIVE
Love the back light, fast response to changing pages. The kindle voyage is lite.	POSITIVE
This is my favorite kindle so far. The size is perfect and the weight is minimal. I love the fact it is back lit and I don't need a book light.	POSITIVE
Exceeded my expectation. Easy to read, books load and store with ease ! Great for saving space for avid reader. I can travel with many books dont have to worry about space	POSITIVE
This kindle is a great buy, pretty simple to use, very convenient.	POSITIVE
What a fun toy this is! It was easy to learn to use, and If I needed help, the online User's Guide is right there. Purchasing books couldn't be easier, and there's no "hard copy" to dispose of when you'e done. I was able to check out a book from the public library with little effort. With so many low-cost or no-cost books, as well as current best sellers, there's an endless number to choose from.…	POSITIVE
I love to read books....paper and electronic (via my iPad), but had never owned a Kindle. When shopping at Best Buy, I mentioned to my husband that I might want to try a Kindle....went to another area and, when I returned, the Kindle VOYAGE was in our basket. OK so I though I would give it a try. I LOVE it! So compact, so easy to read my books and turn the pages without swiping or ??? I highly re…	POSITIVE
As a nook user, I had to make a change, so I tried the kindle. It is good.	POSITIVE
I had the paperwhite, but this voyage is definitely better. The quality is better, screen is seamless with the edge, which makes it feel premium and delivers more comfortable reading experience. Lighter than the paperwhite, love the pressure sensors to change pages. Overall better experience reading experience than the paperwhite.	POSITIVE
Small and light weight, easy to read from in bright light conditions	POSITIVE
I purchased my Voyage yesterday. It looked like I scratched the screen today and I contacted Amazon directly and they replaced my Voyage under the warentee I did not need to go thru bestbuy. Turns out it was food and not a scratch and canceled the replacement but point is Amazon backs up their products! I do not think its worth 199$ for there is a weird screen discoloration where the top appears …	NEGATIVE
Great contrast and battery life with easy user interface.	POSITIVE
Great alternative to using tablet for reading. Only problem is trying to read a *.pdf file - it only enlarges the page and does not resize the document to easily move forward.	NEGATIVE
I wanted a simple reader for east of transportability and use. Although I still occasionally use my tablet to read I wanted something more light weight. I haven't tested this in the sunlight but so far I love it's smaller size and simplicity.	POSITIVE
The Voyage, when it worked, was great - the page turns make the reading experience seamless and the ink is crisp, making it a real upgrade from the Paperwhite. That said, it started to freeze up quickly after I got it. Hopefully this is a software issue that will be resolved soon (and the price of early adoption, sometimes), because overall, I couldn't be more pleased with the (working) Voyage.	POSITIVE
Easy to read in the sunlight. I really like that it adjusts to the lighting available making it easy to read anywhere.	POSITIVE
Light, easy to read, large capacity and multiple ways to turn pages. What else can I say, it's a wonderful reader, especially in the Florida sunlight. Also, the iPhone app that sync your ready progress is great for times you have your phone but not the kindle.	POSITIVE
The reader is great, with a crisp display and excellent battery life. I like having the option of either using the buttons to flip pages, or just swipe it. The latter always required two hands, so the buttons can make it easier.	POSITIVE
The Voyage is worth the extra money. It's a wonderful device. Very responsive and easy to use. I would highly recommend!	POSITIVE
The text is sharp and paper like in well lit conditions. When using the backlight in dark conditions it becomes less paper like but is quiet useful if you wanna ditch clip on lights. Can set on automatic brightness level or manually set. Slim and lightweight when not using a case which I appreciate most about this kindle. Makes for easy holding and carrying/packing. Practically any book at the pa…	NEGATIVE
Light weight, great upgrades from the paperwhite. Love it!	POSITIVE
Although the Price point is a bit high for what it is I love the new kindle. The screen is beautiful, the back light with auto-adjust dimming is great, and it feels very sturdy to hold. I am very glad that I upgraded form the nook but can only give 4 stars due to price.	POSITIVE
I like the small size and auto adjustable lighted screen. With my old Kindle I needed to have external light to read, but this one comes with the build one.	NEGATIVE
I read often and love this e-reader. I previously had a nook and liked it, but it was old and did not have night reading option. The voyage is light and easy to hold. The backlighting is great at night. Overall very happy with this product for reading.	POSITIVE
Small, light weight and battery lasts. I love this thing. Way better than lugging many paperback for long flights.	POSITIVE
This is my second Kindle (the first one lasted several years). I enjoy the ability to read in the dark without background light. The backlight works very well and does not have the eye strain that a tablet may have. With the touch surface, I find it a little too sensitive and have accidentally moved several pages. The side page turn works very well. Much easier to travel with this unit than a lar…	POSITIVE
This is my second Kindle device. I enjoy using this to read in lower light conditions with the automatic adjustment. Touch screen is nice, but can accidentally move pagesif your fingers slip. No issues with readability in many light conditions.	POSITIVE
Bought this for my wife for Christmas. We have been using a Nook for the last 2 years (bought at Best Buy - got 2 and a great deal) Can't use Nook to read in sunlight. The Voyage is smaller, lighter and easier to use. Have not used it yet to read in sunlight. Wish it had some other features like - color display and sound. Waiting to see if I decide to get one until then I still am using a Nook. V…	NEGATIVE
I had an older version of a Kindle e-reader that allowed me to download books on the go, but I felt like something was missing. Several upgrades later, I got this for a gift, and I think it basically includes everything that was missing. It is so lightweight and compact that I can easily slip it into my purse or use it with one hand. It has backlighting that doesn't disturb my sleeping husband or…	POSITIVE
I like this reader.. It is easy to read in daylight with no glare. It has an auto backlight that works well in all lighting situations. I like the links to the dictionary, encyclopedia and internet links in the indigenous. This reader utilizes them all.	POSITIVE
Great ebook reader with ambient light, page press, and sharp text. It is thin and light.	POSITIVE
very good e-reader. like the back light very much. very light for carrying around.	POSITIVE
I love my kindle voyage. I get distracted when I read on my tablet, so I decided to purchase an eReader. I am very happy I did! I hope to meet my reading challenge now!	POSITIVE
This readeri is compact and fits nicely in my bag. Easy to use, controls for children are very effective. Am glad I bought it.	POSITIVE
This is the first e-reader I've gotten and I LOVE it! In general, kindles are awesome because there is a bunch of free material you can download on amazon that you can just carry around with you. The page turning function is a little weird to get used to but you can also swipe if you don't like the sensors on the side. When you turn off the kindle there is a screen saver that is typically some ki…	POSITIVE
Great and easy read especially when outside in the sun.	POSITIVE
This is an very good to use in all areas. The letters are very clear.	POSITIVE
I was impressed with the voyage overall. I especially like the light sensor feature because it makes reading enjoyable in all settings.	POSITIVE
The Kindle Voyage 6 is better than the real thing. After wearing out a first generation Kindle in our home, we knew we wanted something with versatility of the original with a few added features. The background light is a big plus as it allows my wife to read at night without having to keep the lights on. It's a great ereader at the right price.	POSITIVE
This is just what my father wanted. It is portable, light weight and has an amazing backlight.	POSITIVE
Super light, the paper white is a huge success and the battery life is as advertised. However, it is so light and small it mandates a protective case-BUT they are never in stock or otherwise available.	NEGATIVE
I have had several variations of the Kindle in the past. My most recent being a paperwhite. I have to say this is the best. The size and balance are better. The adaptable light feature and brightness is good. Screen quality and construction are both an improvement. The overall reading experience is much improved over the paperwhite.	POSITIVE
Perfect reading light and long battery life. I really love it.	POSITIVE
this kindle is very light so easy to hold for a long time without getting tired - worth upgrading your older version kindle...	POSITIVE
This kindle replaces a previous model. The size is great, fits easily into purse or gym bag. The touch screen is a nice improvement over my earlier model. The backlit screen is good. Bright enough but not too bright. Overall, I am very pleased	POSITIVE
bright screen which makes reading it day or night easy	POSITIVE
This beats my 2 older versions, hands down. Can either swipe or press to change pages. Easy. Really lightweight. Super!	NEGATIVE
Great, lightweight, easy to carry and great picture for reading.	POSITIVE
Bought for my wife. She loves it. Reads it in bed and the light adjusts accordingly	POSITIVE
I would highly recommend this reader for anyone. Easy to download books and fast! Love the fonts and sizes. Lightweight. Great for travelers.	POSITIVE
The only issue with this kindle is the price, otherwise, it's awesome. Light, compact, with a long battery life and tons of features... like an automatic backlight which is useful if you read at night.	POSITIVE
The screen is very sharp and easy to use. The letters are crisp and distinctive. The back light works well in the dark or light. I have no problem reading at night in the dark or during the day outside in direct sunlight. The new page press buttons are perfectly placed and very convenient. It's light weight and small enough to hold in one hand whole reading. I only have to charge it every 2 weeks…	POSITIVE
It took awhile to get this Kindle as it was out of stock, but it was worth the wait. It is easy to use and the text is very clear. I have had a Kindle before but this model is so much better. Most enjoyable.	POSITIVE
This kindle has better resolution and contrast ratio.It is light and comfortable. I would recommend this device at deal price.	POSITIVE
Easy to use and get started with. Have had no issues at all and would recommend.	POSITIVE
I had been reading on my iPad mini most of the time, but around the pool or at the beach, that was almost impossible. The Voyage is great not only in bright sunshine but inside, even in a pretty dark room. The back light is great for just about any environment. The battery life is fantastic.	POSITIVE
I love the back light and has lots of memory. Very compact...easy to carry.	POSITIVE
I wanted a reader that was easy to use indoor or outside. I am very pleased and so glad I purchased this product. Ordering books is also very easy.	POSITIVE
this is my first foray into purchasing a reader...I reviewed multiple sites and opinions before I made a move on this purchase...and not disappointed, can read anywhere in any light	POSITIVE
I have never owned a Kindle and was using the Kindle ap for iPad for the last several years. This little device is remarkable. The page is crisp and clear, the navigation is so easy. Purchases are simple and straight forward. I love it!	POSITIVE
The Kindle Voyager has a very easy to read screen with great resolution.	POSITIVE
the type resolution is fantastic and the screen brightness auto adjust compensates perfectly for both dark rooms and full sunshine on the beach!	POSITIVE
Lightweight, easy on the eyes, easy to use, many wonderful features	POSITIVE
I have had several Kindles beginning with the 1st generation. I am an avid reader and I love that I can take my library with me. The Kindle Voyage is by far my favorite. The printed page is very clear and the lit page is wonderful. If you enjoy reading as much as I do, this is the e-reader for you.	POSITIVE
I bought this after my Kindle Keyboard died. I like having a dedicated reader. Its easier on my eyes. Its light weight and fits in my purse with the cover on it. The ads don't bother me. Great purchase	POSITIVE
This is my first kindle. I'm not sure how I lived without one now. The screen is excellent. I love being able to read outside (no glare!!) AND in bed (built in light!). Not sure how useful the automatic light adjuster is but it is a neat idea. Maybe as I use it more I will come to appreciate the automatic light adjustment.	POSITIVE
I love my Kindle Voyage.... it's light and oh so easy to use... it's wonderful to have so many books in a portable format!	POSITIVE
Ive had the 1st kindle so it took time to get used to no keyboard but love the built in light that has auto adjusting. The homepage isnt as friendly	POSITIVE
More confusing. It would be nice to have a manual that is not online.	NEGATIVE
The flush bezel and display are a huge improvement. The text is crisp and easy on the eyes. The page press function and inclusion/position of the touch sensors is perfect. The price seems a bit high for something as simple as an E-Reader, but if you love to read this is a must have. You will not be disappointed.	POSITIVE
Works great indoors & out. Very light weight & easy to carry, even in a pocket. Amazon downloads are easy & quick.	POSITIVE
This item was a replacement for a misplaced/lost Kindle Voyage. It is my go-to eReader, compact, light-weight, and read anywhere (bright sun, shade, at nite) device. The Kindle Paperwhite could have been equally useful, but I was spoiled with the Voyage. As a note, I also have an iPadMini and an iPad Air2, but they are much heavier to lug around.	NEGATIVE
This is my first kindle but I'm loving it. I picked it up a few days after it was released. One of the things I love the most is I'm a reader but I am not a car owner so I get almost everywhere by bike. I got tired of lugging around heavy hardcover books from the library; now my Voyage weighs less than most paperback books. An extra bonus for me is, it fits in a pocket I wasn't using in my pannie…	POSITIVE
I have a Paper White 1 and 2. Honestly it is difficult to justify double the price value. I certainly like most added features but not sure its worth the extra money. To note it operates great just not sure its worth an upgrade to the latest greatest.	NEGATIVE
User friendly and features a 4GB capacity for ample storage. PagePress provides reimagined page turns, and an adaptive front light promotes visibility in dimly lit areas. So far so good!	POSITIVE
Hy husband loves his kindle.the back light so he can read anywhere with low eye strain is awsome	NEGATIVE
It is a great investment. Can read at night without disturbing partner. Only disadvantage is if you lose your place it is a little difficult to find it. This could be user problem.	NEGATIVE
Goal: get an e- reader that allows one to read in any light situation. Goal achieved. Reading on the patio, beach is great. Easy to download books, lightweight, good battery life are all pluses	POSITIVE
The new voyage is so much better. They've made some major improvements. I love that you can swipe, or use the side controls. The writing is crystal clear. The batter life lasts forever. I recommend this to anyone!	POSITIVE
I read a lot so I wanted a light weight device. It's user friendly. You can adjust the brightness of light and turn pages easily. It fits nicely in my bag. I take it everywhere. I highly recommend it!	POSITIVE
Pros - weight is super light, small size, long battery, I fell it to floor a few times and screen didn't breakCons - it takes half second for the next page to appear on screen when turning pages, similar to "fade in" animation in PowerPoint. I would prefer more seemless appearance of next page.	NEGATIVE
To begin with this is the best reader available right now. Brighter than the pw2. Just awesome. Whether or not its a worthwhile upgrade from the paperwhite is another topic. Either way, it's a great piece of hardware- light, good grip, light etc. there is one HUGE issue however! The background light is not uniform- it is tinged yellow towards the top and blue towards the bottom of the device. For…	NEGATIVE
Love the backlight, great feature. Very light weight almost too much so.	NEGATIVE
I upgraded my Kindle to the Kindle Voyage because I read in bed and the lamp kept my husband awake. I thought I would be able to use this Kindle without the lamp, but for me it is hard to read with the room completely dark even though the back lighting is adjustable. I still use the Kindle with the lamp on, but tilted to the floor so that there is just a little light in the room....I bought the m…	POSITIVE
The Kindle Voyage is light weight, slim. easy to use and so far has been a good product. The page turns very easily and the light works very well. The anti glare screen is the best!	POSITIVE
The more I thought about using my phone to read ebooks, the less I wanted to read. But the Voyage has gotten me back into reading. Light. Holds charge for week at least. Only request is I wish it could do white letters on black at night.	NEGATIVE
The new design is lighter, has a longer battery life and the page displays are crisp and clear. The light adapts to the environment you are reading in to keep the image consistent. The new Kindle Voyage is amazing!	POSITIVE
have owned 2 kindles this is far the best. no light required. simple to use	POSITIVE
Great product love the auto adjusting black lightLove the weight of the kindle light enough I can hold it with one hand an turn the pages	POSITIVE
I never owned a Kindle before. This was easy to setup and get going.It also looks really good. The text is super easy to read even at smaller fonts. I also really like the buttons on the side that turn the pages because it is a lot easier to flip pages compared to tapping the screen.	POSITIVE
i was skeptical but glad I purchased. much faster than Nook or the paperwhite. Thin and easy to use. Screen appears brighter and wider than the paperwhite. Very thin and lightweight	NEGATIVE
I love the adjustable font size and the front light which allows me to read in any lighting even without my glasses. Pagepress allows me to turn page effortlessly and i can close my book turning it off and when i resume reading I'm right back where i left off. Love it. Capacity is unbelievable.	POSITIVE
Had the older model that didn't light up... Was always having to get to a lamp. Now I can read anywhere without any worries. The light adjusts as needed. I get lost in my book without any worries. The screen is perfect size with great clarity and easy to travel with.	POSITIVE
Do most of my reading on one of my Kindles. Reading in sun light to no light is great. Easier to take anywhere size wise compared to a paperback. Really great for traveling. Download several books so I have a variety to read from. Long charge life.	POSITIVE
Easy to navigate, I love it despite the charging port. Charging port doesn't last very long though. Just purchased my second one.	POSITIVE
even my luddite spouse loves it. Easy to use. Read in full sunlight.	POSITIVE
Great ereader. Light and easy to use. Only issue is a bit pricey.	POSITIVE
My first ebook reader. Read some reviews, decided to go with this because of the backlight and adaptive light. Sometimes I have to adjust the light manually but no biggie, quick and easy on the eyes.	NEGATIVE
I really missed my first kindle when my husband gave me a fire 2 years ago. I love to read outside and could not do that with a fire. The voyage is perfect, easy to read anywhere, much longer battery life than a fire. Very happy with it and the buttons are easy to use or you can just tap the screen to turn the page.	POSITIVE
Great looking display. Text is sharp and easy to read. The lighting of screen is wonderful for reading in lower light environments. This is a little more compact than the paper white model. I really love the page press button areas. Makes it so you can turn pages without adjusting your hand (as long as you are holding the voyage with your thumb resting in the button area). Sounds like a minor thi…	POSITIVE
Highly recommend. Battery is perfect. Light weight too!	POSITIVE
The Voyage is my first eReader and I am not disappointed. It is light, clear and a joy to use	POSITIVE
Small and easy to carry in my purse. I like that I can change the page on the sides without consistently dirtying the screen with fingerprints.	POSITIVE
Very light weight and easy to read in different lighting conditions. Does not strain my eyes like the kindle fire if reading at night. I do wish Bestbuy carried more options for cases to fit the Voyage. They have none in the store at all.	NEGATIVE
I love my kindle for reading over my iPad now. Best buy gave me a good deal on this kindle, and fast and friendly service. This kindle is easy on my sensitive eyes and a pleasure to hold. I would recommend this to anyone looking for an e-reader.	POSITIVE
I had one of the original Kindles and I found that I just absolutely quit reading and it was because of the bulk and size of the Kindle. I decided to give this one a try and I absolutely love it and I'm back to reading every day and the reason is because it is more the size of a paperback. It's lightweight and I love that I can read at night without having have a light on. I did however purchase …	POSITIVE
I waited for weeks to get this new model and am happy I did. I love the new features on the Kindle Voyage. Didn't give it 5 stars due to some difficulty with the pressure sensitive buttons. I don't know if it is a flaw with the design or operator error, but sometimes it is more challenging than I think it should be to get the page to turn. It is far easier to swipe the screen so this is what I ty…	POSITIVE
So happy with this Kindle! It's very easy to use, lightweight so you can carry it in your bag like you would with a paper book, except here you have an entire library with you.	POSITIVE
Love it, love it!!! Have had several different models. like this one the best. The Kindle Fire was nice but had a hard time reading at night.	POSITIVE
One of the things I love the most about my new Kindle is it's size. It slides so nicely into my compact purse, protective case and all. Another thing I've noticed is the lack of glare that I experienced with my old Kindle. It automatically adjusts to the light and I'm looking forward to being able to read it on the beach without a struggle. I also love the battery life - it goes on forever. The c…	POSITIVE
I upgraded from the Kindle Touch so I could have a built in light. The light is fantastic. While it took some getting used to the press buttons for page turning on the side, I love that too. Can use it with one hand, and don't have to take hands off to touch the screen. The documentation could use some work. A diagram with what all those icons are that they refer to would be a big help. Took me a…	POSITIVE
Easy to use. Comfortable to hold-lightweight and good size. The light adjustment is great. Easy to inadvertently turn the page-sometimes more than one-still trying to figure out how not to do that. Over all, though very happy with it	POSITIVE
First, the good news. The screen is a nice brightness and the words are crisp and clear. Best of all, it is so light and tiny (esp. in the Origami case) that it is super-easy to carry around in a purse. Love that. Also it has an amazing battery life; I have never had it run out on me and I don't even have to recharge it all the time. I thought this would be perfect but I am having two problems: (…	NEGATIVE
This reader is much more comfortable to hold than the Paperwhite. It is not quite as light as the Nook Glowlight, but the screen is much sharper.	POSITIVE
Lightweight easy read easy page turning self adjusting read light great too.	POSITIVE
Wow! it is so nice to have a light and easy to hold device that only carries tons of books! No distractions like on my iPad, with email messages pinging in and facebook updates to check...just books and lots of them!The Kindle Voyage is everything they said it would be...light, back lit with self adjusting levels, page turners, all the bells and whistles. I am so glad I waited and splurged for th…	NEGATIVE
the reader is very compact so it can easliy fit into a bag or pocket. The auto light feature is also a plus.it takes a little bit to get adjusted to the side tabs and presume that future versions of this device will be improved upon.	POSITIVE
I bought this as a replacement for an older model Kindle my father wore out. Unfortunately, he cannot remember the email and password for the older model, so I cannot transfer the thousands of books he has to the new Kindle. Always write down that important information somewhere, it will make life a lot easier!	NEGATIVE
Very nice and easy to use and the kindle is great.	POSITIVE
Extra features are nice and upgrading from the Kindle Paperwhite was fairly simple. Amazon did an automatic system update which was not cool. There should have been an option to update when we wanted, not when they wanted.	NEGATIVE
New Kindle Voyage is a nice upgrade from the basic model. Smaller e reader with a brighter light. So far so good.	POSITIVE
Great for reading any book, light weight, easy to use best Kindle on the market.	POSITIVE
Clear screen, buttons act up a little. After numerous days of review I feel that this was the best option.	POSITIVE
Have had it for a while noe. A littlebit unusual to press so hard to change page but now starting to get used to it.	NEGATIVE
The voyage is light and has a battery life of Two weeks. In different light settings the Voyage automatically adjusts. My eyes do not get tired from bad lighting. Reading outside is no problem for the Voyage.	POSITIVE
Love this product. Glad I upgraded! The features make it easy to read while traveling by car or plane.	POSITIVE
I find myself reading even more now that I have the Kindle Voyage. It is easy to hold and maneuver, the perfect size, small and sleek. Page turning is easy with one hand and the back light makes reading in any setting a pleasure.	POSITIVE
I've enjoyed the original Kindle (with keyboard) for many years, and it was finally time to upgrade. The light is great, and I use the page press buttons exclusively. Very happy with the size, weight, and appearance of this product.	POSITIVE
My wife cannot put this device down. Crystal clear image and great for those long airplane rides. This is a very lightweight device, very functional and very user-friendly.	POSITIVE
pros - light compact bright fast response from touch screencons- hard to navigate. I use my old kindle with buttons to browse. This kindle can be frustratingwith its overly sensitive touch screen.Overall a very good reader but no need to purchase if happy with paperwhite versions. For someone new to kindle it is worth the price as long as have another electronic device to browse the kindle site.	POSITIVE
Ergonomic and easy to get new books. My house is full of books and I need to quit stockpiling them. And I can't remember what I read years ago. This device helps.	POSITIVE
I have had both older E-ink Kindle and Nook readers as well as the larger color screen versions and this new one is the best one yet. Very light, portable, battery lasts a long time. The screen is much better than the older E-ink Kindle. I recently binged through the 4th book of Game of Thrones, and it was an easy read on the Kindle. I highly recommend this to any reader. My teenage daughter also…	POSITIVE
Very easy and portable I take it everywhere with me	POSITIVE
The automatic light adjustment is pretty cool, but I find myself accidentally covering the sensor which really throws it off.I like being able to press the buttons on either side instead of touching the screen. I also appreciate the flat surface, it doesn't seem to attract as much dust in the corners like my other kindles.	NEGATIVE
I like the small, light weight size, and the adaptive lighting. But the page turning is too sensitive, skipping ahead many pages when I am just moving the Kindle, and going back and then forward when I am trying to change just one page.	NEGATIVE
Love the new look and feel of my new Kindle Voyage. I especially love how it adjusts the reading light automatically.	POSITIVE
This new kindle is so much easier to read than my second generation kindle that I had for years. It is faster, and the back-light can be adjusted easily to get the right amount of light for your reading pleasure. If you love books, you should get this.	POSITIVE
I am extremely pleased with my Kindle Voyage. It lives up to the hype. It is slightly smaller and lighter than the previous version. The ambient light monitor works well. Text is clear and very readable. My only negative comment would be that the battery does not seem to last as long as I expected. I have recently retired; so I am reading more. I recharge the reader about every week and a half. T…	POSITIVE
This is by far the best reader for all lighting environments. The only drawback I see are the constant ads when you log on to the device, and the library interfaceneeds to be more intuitive. However, I'm very satisfied with my purchase and use of this Voyage. I've already read over six books with it in just 3+ weeks.	POSITIVE
This Kindle makes reading even more enjoyable. Very light in the hand, amazing back light. Very highly recommended.	POSITIVE
The Kindle Voyage is the best e-reader experience available. Text is super-sharp, it's comfortable to hold, the built-in self-adjusting light is awesome, and you change the page by either swiping with your finger or pushing down on the bezel. Unfortunately, all those great features come at a $199 price that is $80 more than Amazon's Kindle Paperwhite and more than double the cost of the company's…	POSITIVE
Love the small size and the auto light. Use this every day.	POSITIVE
excellent screen, the small changes to the form make a huge different (I adore the flatness so much), and the brightness is a perfect for daylight. IMO, worth the cost	POSITIVE
when I compare the screen of this voyage to my previous paperwhite, the qualify of the display was much better. light is more even and soft.	POSITIVE
Hands down the best ereader available. I researched several devices and it came down to the Paperwhite and the Voyage. There is a pretty hefty price premium for the Voyage. Most people will probably be very satisfied with the Paperwhite. I typically need reading glasses to read regular size print. On an eReader the font can be adjusted to make it large enough so I don't need to use the glasses. T…	POSITIVE
To advance the page or go back to the previous one, just press lightly on a pair of gray lines and dots on either side of the front bezel. Is nice to see the transition. This Kindle is readable in any light. ThereâÃÃ´s even an optional "Nightlight" mode that gradually changes the brightness. Lastly, the power button has been moved back here from the bottom edge.	NEGATIVE
I bought this unit for my daughter who loves to read but sometimes get frustrated by the size format of paper books and the weight of traditional tablets. The e-ink is super easy to read and the unit weighs next to nothing. A bit spendy for something you can only use to read on but so so nice to use.	POSITIVE
This is my third kindle and is the best by far. The smaller size is great because it fits nicely in my purse so I never leave home without it. Other great features are page turning, adjusting light and weight.	POSITIVE
Text is clear. Nice not to have the battery die every few days like a conventional tablet.	POSITIVE
This is very easy to read and just the right size and weight to carry.	POSITIVE
easy to read, great product When I use different readers they keep tract of where I am in each.	POSITIVE
This is definitely an improvement over the paperwhite, not sure is worth the premium though. While faster than paperwhite it is still way less responsive than an iPad, it is very hard to type on it (when searching or sharing on goodreads for instance).I like the navigation areas on the edge of the screen but I'm not crazy about them. I'm not sure what would be a better alternative but they are no…	NEGATIVE
This was a move up from the Paper White reader. I like the option of touch screen or using the pressure switches on on the side which you can adjust to your pressure that you prefer. Sharp fonts refresh is fast and clean.	POSITIVE
Got this product for a relative for christmas who had a kindle fire and was looking for an upgrade. With how far technology has grown on phones she was only looking for a reader and something that was lighter on her thumbs when reading then her kindle fire. This product was not only lighter on her thumbs but also worked great in any light.	POSITIVE
Bought this reader for a present for my mom. She loves it. Able to take her book with her in a smaller form loves how it looks like paper pages. Easy to order a new book.	POSITIVE
This kindle has easier viewing and the light adjustment is great.	POSITIVE
My husband is bed bound and sometimes very weak. The kindle is great for him ,light easy to use and the back light allows him to read in bed without waking me to turn the lights on.	POSITIVE
Works great, looks great, readable in bright sun...	POSITIVE
Great product. She uses it everyday. Super light and easy to navigate.	POSITIVE
Bought this for my wife as a birthday gift. She has really enjoyed it. It is easy on her eyes, light weight, and keeps a god charge. It is easy to use, but she does already have experience using the original Kindle.	POSITIVE
I know there's a separate product page for the origami cover, but it's worth mentioning here as it is the "official" cover. The origami cover is ugly and I was skeptical, but I actually love it. It's weird because it opens by flipping over the top like a notepad. This actually makes it more comfortable to hold when the cover is open, in my opinion. It's hard to describe, but there are a lot more …	POSITIVE
Definitely easy on the eyes for long reading sessions, especially when compared to the LCD screens of smart phones and tablets. The only issues we had were that it drops the connection to our WiFi network and then won't connect to the Kindle store. I don't think it's an issue with my network since all our other devices don't have the connectivity issues we had with this.	NEGATIVE
I originally purchased the Paper White and after a week of that, I decided to upgrade to the Voyage for a couple reasons. 1) Perhaps my phone has made me lazy but I've grown accustomed to auto-brightness. It's something that I don't even really think of at all... until you have to manually adjust it. The Voyage is currently the only Kindle that automatically adjusts the brightness of the screen. …	NEGATIVE
This eReader is great, I have started reading more now that I have this kindle than when I read paperbacks. If you are torn on buying this for yourself or someone else I can almost guarantee anyone would love this. With enabled dictionaries and X-ray I'm finally able to tackle books with a heavy character list like Game of Thrones. I'm serious, this is so convienent and user friendly. The only ne…	POSITIVE
I am an avid reader. I use to have to pack multiple books on any vacation or trip for business. This has replaced all that. This is my second kindle and I am very impressed. The back light helps for reading at night or in bright places.	POSITIVE
I love the Voyage. The display is clean and crisp and I have found the auto adjusting lighting to work perfectly for me. I love the side page turning buttons. I no longer have to use two hands to read a book anymore.	POSITIVE
I find it amusing to ask Alexa simple questions and timers. Not liking the messaging part that doesn't integrate with my iPhone, but it has awesome notifications and does sync with my Google calendar. I feel it was an EXCELLENT purchase.	POSITIVE
Very clear picture on monitor easy to install with mobile phone and quite enjoyable to ask questions Alexa is very informative.	POSITIVE
After researching The Amazon Echo and the Google Home equivalent, I decided to go with the Echo since that one was recommended for Apple users. I found the set up to be easy and very user friendly. I love it!	POSITIVE
I ordered the first generation Amazon Echo which wasn't easy to find by the way. I absolutely love it. The sound quality is great! I have it in my living room to play music which I can hear in all of my downstairs rooms. I couldn't be more pleased!	POSITIVE
While there are some apps that are missing due to not using the Google Play Store the list is minimal. The tablet itself is quick, responsive, and noticeable nicer than the 7" fire. Picked this up when it was on sale for black friday sales. It's great for in front of the TV and catching up on email and light web browsing.	POSITIVE
Best buy ever for my 3 year old. Only purchased because they were out of the Galaxy tablet. I'm glad. This tablet is PERFECT for my 3 year old. I love that it has 2 modes. The kids mode sometimes freeze and takes a minutes for apps to open. Also didn't download Netflix movies like indicated. But regular mode works great. My daughter loves watching weird homemade youtube movies anyway.	POSITIVE
I am bring it back for an exchange. (a different make)	POSITIVE
A family member has vision problems. They had seen/used the Kindle of another family member - especially the ability to scale text. This device will make it possible to read, which she has had extreme difficulty doing.	NEGATIVE
This Fire HD 8 is my first such device. I find it to be easy to operate and very responsive.The touch screen control takes getting used to as I often click on the wrong close part of the screen and have to go back. The Alexa voice assistant surprised me when she announcedherself over the speaker. (I shut her off since I'm not a fan of conversing with computers).My main complaint is that comes wit…	NEGATIVE
The clarity of the screen and the back-lit text makes this an improvement from my old tablet. I now can read this in low light and enjoy the color as well. I am enjoying my new Kindle, but it did present some challenges in its set up. I would recommend getting help in the store to get you started.	POSITIVE
I was pretty impressed with this little device. It was easy to setup and works rather well. I had also bought a IPad Air 2 with 128GB during BF for $375. After playing around with the HD Fire I returned the Air 2 because it met my needs at a much lower price. I added a 64GB SD card and am downloading movies from Netflix. The HD display is very clear. Battery life could be a little better but over…	POSITIVE
Keep your child entertained with this Amazon Fire Kids Edition tablet. Thousands of child-friendly e-books, TV shows, games and educational apps accessible through this tablet engage your child in a healthy way, while its kid-proof case prevents easy damage. An expandable memory of up to 128GB on this Amazon Fire Kids Edition tablet provides plenty of storage. movies,	POSITIVE
Santa dropped this off for our 4th grader along with expanded memory. he uses it for Netflix and Youtube as well as Minecraft and other Apps. Why spend hundreds on something for basic kids needs? I'm sure this will last him a few years and is well worth the price.	POSITIVE
My son is 3 and he loves it so easy to use. It's great.	POSITIVE
My son is 4 and he loves it. Super easy to use for kids.	POSITIVE
Hard to use, No way to delete things from screen. Need better manual. most books are impossible if they are reference books.	NEGATIVE
Great value for the money. However, the operating system is a bit clunky. Constant notifications and messages to delete. Some can be turned off, other seem to just keep appearing. The reader app surprisingly is less than intuitive.	NEGATIVE
A great Kindle reader. Easy to order, read and store books. Also speedy for finding Amazon products and ordering them. But the other apps are really slow - too slow.	NEGATIVE
I purchased this for a small child to use. She is quite happy with it, however it was a little too slow for my taste.	NEGATIVE
If ads dont bother you, then this may be a decent device. Purchased this for my kid and it was loaded down with so much spam, it kept loading it up making it slow and laggy. Plus the carrasoul loadout makes it hard to navigate for kids, not very kid friendly! Oh you can pay $15 to remove the ads but it wont remove them all. Buy the samsung, better everything!	NEGATIVE
Thought this would be perfect for my two children. The case, warranty and pass to download unlimited apps seemed great. However, the pad is sometimes unresponsive and inaccurate-which can be frustrating for children. The case is a little too bulky. And it can be confusing for children who want to push an icon to play but it instead downloads. There is a definite learning curve that they will over…	NEGATIVE
This my second kindle .. it's light and faster than my previous kindle ..came with free audio books for 30 days which is cool ... better screen .. it does seem to be long than wider .. which I'm ok with and I got this on sale for 60 .. great deal	POSITIVE
I love the light weight for the size! Fun tablet!!!	POSITIVE
I wanted a tablet that was a decent screen size, that could play games, that could stream movies (Netflix, Prime), that could check e-mails, that could Skype, etc. all while remaining affordable (under $100). I have yet to see a tablet in this price range that can do all these things effortlessly, while remaining this affordable. This tablet has handled whatever I throw at it, and with no hiccups…	NEGATIVE
The best product for the money. East to use, great color, great features. easy to set up and battery life is great.	POSITIVE
Great tablet. Picture is super sharp and so easy to read.	POSITIVE
For the price it's a bargain. This is a perfect solution for a reader and simple browsing. I use this at night before bed.	POSITIVE
Good deal from Black Friday sales and will make a very good Christmas gift. Kids edition excellent with the rubber bumper case which provides pretty good protection.	POSITIVE
If you need a basic tablet then the fire works. It falls apart when compared to the iPad mini from a usability, functionality and available apps standpoint.	NEGATIVE
meh. it works. i find it difficult to navigate. i also have an ipad mini. this seems to be less intuitive than the ipad.	NEGATIVE
We love this , so many apps that you can download for free easy to maneuver she will be able to grow with this	POSITIVE
Love using my new tablet (Amazon Fire). Easy to use.	POSITIVE
I bought this kindle for the extra size. I have recently been having trouble with seeing clearly so I figured with the size it may be easier. It was and I really like being able to change the color of the fonts and background, it seems to help immensely.	POSITIVE
This tablet exceeds its reviews. its easy to use and the screen is great.	POSITIVE
Tablet is great, battery satisfactory. Case works great, within 10 minutes of opening the tablet, my grandson dropped it. No damage!!Easy to use. Highly recommend.	POSITIVE
Great tablet for the price easy set up and app and data transferring from the original Fire.	POSITIVE
The screen breaks way to easy it drop one time broke	NEGATIVE
Excellent product. My grandson loves it. Fast, easy to use and yet challenging enough that he is learning at the same time	POSITIVE
This tablet is an easy device to download sites and convenient too!	POSITIVE
I started with the 7" little brother and liked it a lot, so I decided to upgrade to the larger model. I use it primarily as an e-reader and for some net surfing and Facebook. The WiFi works great and is ready to access and use. Don't buy this unit if you want cell (4g) access to the Internet. It is WiFi only. Frankly, my cell phone takes better pictures, but that's not what I really wanted from t…	POSITIVE
This tablet is OK, sometimes it's kind of slow. Loads for a while before opening app. Storage has been good. 32 GB. I gave my son the freedom to download any game he wanted on prime time. And after 2 months he still has like 3gb left of space. Not recommend for kids over 10 years old. My son is 4 and sometimes he gets mad because tablet gets slow. Still good deal for 32gb, 1 year primetime for $80	NEGATIVE
If you're looking for a small but effective tablet that's reasonably priced, this tablet is the one for you. It's easy to understand the directions, therefore making it a snap to learn how to work the tablet. It comes in different colors and is easy to read and use. Give it a try. Thanks, Best Buy!!!	POSITIVE
Durable , worth every penny, got it for our 2 year old daughter , amazed how easily she can navigate it	POSITIVE
It's great!! Light weight! Charges quickly! Great features!	POSITIVE
My great granddaughter loves it. Easy to use and it holds the charge well.	POSITIVE
Sweet tablet yo, does good work for my grandma and super easy	POSITIVE
this is my first tablet .. love it .. actually read my first e-book on it .. large screen, easy to read & play games .. fits nicely in my purse	POSITIVE
Just love my Kindle. Easy to use and carry around and more books to purchase!!!!!	POSITIVE
My 3 year old has gone through 2 tablets prior to her kids fire. I love the parental control and easy use. She loves the apps available through Prime! She drops it daily with no damage to the tablet thanks to the protective case! Thanks for making a very durable product with an incredible warranty!	POSITIVE
Easy to use and navigate. Great for watching movies and videos!!	POSITIVE
Bought as Christmas gift. He loves it. Small, light, fast, great selection of apps. Plus you can't go wrong with the warranty.	POSITIVE
Bought as Christmas gift. She loves it. Small, light, fast, great selection of apps. Plus you can't go wrong with the warranty.	POSITIVE
Easy-to-use. Lots of books obviously but also lots of apps.	POSITIVE
Very user friendly and straight forward instructions great for all ages	POSITIVE
My husband and I purchased the new Amazon Kindle Fire HD 8 tablets for our 16 yr old son and 12 yr old daughter for Christmas. I have an older version 7 in myself so I already knew we were buying a durable tablet. The new ones are awesome and they had them in colors so very easy to distinguish who's is whom We purchased during Black Friday and got them for $30 off, which was an amazing discount a…	POSITIVE
This is the best tablet for a kids tablet. The modified Android operating system with Amazon features built-in is great. I am reviewing for what it is, a KIDS TABLET. It has a 1.3 gigahertz processor, meaning for such a small device that decently enough. Internal memory is 8 gigs but you can expand to 256 gigabytes. You wont run out of memory. It has a 2 megapixel camera that shoots in 720p, mean…	NEGATIVE
Screen is very clear and battery last a long time. Very good substitute if you can afford a iPad.	POSITIVE
This tablet was a Christmas gift for my dad. It has great resolution and is easy to use. With Amazon prime you get free movies, books, and games. I would highly recommend.	POSITIVE
I had Microsoft Surface, unfortunately daughter dropped and cracked screen so needed a new tablet. Since went back to laptop for work didn't need another Surface. Settled on 8" Kindle HD over Samsung and IPad mini due to value. I only use for social networks, email, games, internet search, and occasional viewing of videos. This is a good basic tablet that can handle this no problem with a good wi…	POSITIVE
Easy to set up. Durable for toddlers. Highly recommend.	POSITIVE
I have two other versions of Kindle tablets and each one gets better. Great screen display allowing for clear and enjoyable viewing. Easy to use. Quick downloading and updating.	POSITIVE
My 3 yr old loves her new tablet and my wife and I are glad to get ours back. Very simple usage. Has all of her favorite apps on it.	POSITIVE
Great over all Tablet! Good build quality, but cheap enough for the kids to use / loose. Really a plus for travel. Install VLC media player from the amazon app store, and then you have unlimited movie options for up to12 hours. Add some head phones and that 6 hour trip to Disneyland, well it's so much more tranquil for the adults.	POSITIVE
Product worked as described. No issues with performance, and it was a simple setup! Perfect for web browsing and videos.	POSITIVE
My son loves his tablet. It is very easy to use. Very stutdy.	POSITIVE
The tablet is great and I like the warranty that it comes with, but I don't like the charging port. The wire that comes with the device is too short and will not fully snap into the device. Which will not let you charge the device unless you place it very carefully in the right position and then don't touch it. Had to buy an after market cable with an 8mm plug length to get it to charge. We bough…	NEGATIVE
Daughter got this as a present. It was easy to set up and display is great. Features allow us to limit her time on games, web, etc. while allowing her unlimited time to read	POSITIVE
I am very satisfied with this tablet. I use it for browsing because the screen is larger than my phone. Caught it on sale and bought two. Good value for the money. It was recommended by a friend. Get a case for it, it is easier to hold on to. The second one will make a nice gift.	POSITIVE
This is such a wonderful value for the money!!Clear display with great color!!	POSITIVE
I'm new to tablets but this one is pretty easy to understand and use.There's a decent amounts of apps at start up, which can be good and bad.	POSITIVE
This tablet is great! Nice display, and you get the amazon eco-system. Now you can also download google play easily, so you have the best of both worlds.	POSITIVE
I bought 2, 1 for each kid. Easy to set up and figure iut. I went with the staff member's recommendation and I am so glad I did. I love the internet safety organ on it through Amazon. $2.50 a month per kid for unlimited age related and child safe Internet access and movies, books, games and apps and I can set the time it shuts off and a minimum time for them to read each day. Love love love.	POSITIVE
I bought this to replace the 7 inch version I lost in the airport. I wanted the bigger screen and the higher resolutions. It is much when loading games in offline mode as well as videos I have downloaded from Amazon Prime to play on the plane when wifi is not available. That was a plus for me. And now that the updated Netflix app allows the same thing, I have plenty of videos. I can also play my …	POSITIVE
Got this for my mom. Decent tablet not heavy and good pirce. She loves it.	POSITIVE
This is great if you have two kids and want to give them a tablet to play with. My problem is that my child is dyslexic and this is the lowest level reader that currently supports audible.com... that is the hardware supports audible. In order for my child to use audible I had to disable all of the family features and try to turn it into a reader... I was sad because there are lots of great family…	NEGATIVE
I researched other tablets before purchasing the Amazon Fire Kids Edition. This tablet is everything I thought it would be and more. Great price too. Lots of available features and apps. Very easy to use. My 2 year old grandson loves it!!! He' s having lots of fun and learning.	POSITIVE
This is one of the best tabs for kids to start with.Rugged and sophisticated.	POSITIVE
This is the best tablet I've ever purchased. The screen is amazing and very functional and the kid mode is easy to get to and my 5 year old loves it makes me jealous and want to get a kindle but that's ok I can use parent most while he's sleeping. All over a really good tablet for both parent and child	POSITIVE
We have been through several tablets, most made for children. This one is the very best one we have ever had. The cover stays on and does not impede use at all. My child has never bothered to take it off. Very easy to use, great Amazon content. I recommend it to anyone that will listen.	POSITIVE
I'm a father of two. Both of my kids (6) & (10) got iPads last year for Christmas and love them, but I felt the iPad was lacking a little of what they really need. Purchased two of these and couldn't be more happier. Perfect kids tablet. Don't make the mistake I did and go with the IPad. This product nails it in every aspect the iPad wasn't in terms of a "kids" tablet	NEGATIVE
Easy to use great cover and a lot of options for app games. My daughter loves it.	POSITIVE
This is the best tablet you can get for under $100. I have used or own many tablets including Ipad Pro/Mini, Samsung Galaxy Tab and Nexus. They are popular high-end tablets but easily cost over $300 or $400. I was very surprised by quality of this tablet and it gives you much more than what you pay. Battery performance is great- it easily lasts over 10 hours after charge. Speakers are solid with …	POSITIVE
Amazon's devices get better and better each release. I've had the original Kindle fire and it's in no way an Apple iPad replacement, but what it does it does better than anyone. It's a perfect starter tablet and perfect for a child. The price keeps you from worrying about drops and the interface is easy to use.	POSITIVE
This is the second Fire tablet that I have purchased. The first I returned in after I was not able to load YouTube onto the tablet. Amazon's take on Android was just to unfriendly to make it work. With this new tablet, Amazon has heard my concern and now I'm enjoying this tablet. It's well built for a sub-$100 device, but won't stand up to a lot of abuse.	POSITIVE
Improved over the HD 7. Things set up differently but not hard to learn. Also a bit heavier than the 7 so reading in bed a little harder	NEGATIVE
Got one for myself and one for my son. Like the parental settings available. No more inappropriate youtube videos. Fast, great screen and appreciate the blue light setting especially at night.	POSITIVE
Great value. Daughter loves it. Easy to use and navigate for her.	POSITIVE
I bought this as a present for a friend, and he uses it all the time. The HD screen is crystal clear, and this tablet competes well with the bigger names.	POSITIVE
Love the idea of it. Not as easy to put the DVD movies on it .	POSITIVE
I bought two of these kindles. One for my preteen granddaughter whom had no problem at all being up and running. However, My senior mother found that the touch screen was not sensitive enough for the menu to drop easily for her. As a first time user on the kindle fire my mom will take time getting used to it. However, my tech savvy granddaughter loves her already.	NEGATIVE
This inexpensive tablet does everything I want it to do. I can read my books and magazines and keeps tabs on my kids and grandkids on Facebook. Very easy to use and crystal clear pictures and video.	POSITIVE
Purchased due to reviews and in sale. So far easy to use.	POSITIVE
it is small enough to carry in your purse and open up a whole new world while waiting at appointments.	POSITIVE
Bought this tablet to replace a 3 year old Galaxy Tab. This tablet is quick and easy to use, relatively streamlined. The screen is nice and the stereo speakers, while tiny, sound better than my old tablet. The modified Android system that Amazon is running on this tablet is good, just a bit restrictive. All in all a good tab for general browsing and popular apps.Pros:-Price-Performance-Feels stur…	POSITIVE
The charging plugs on these kindle damage way to easy. I am very disappointed as this is not the first time this has happened to one of my kindles.	NEGATIVE
My godchild loves this tablet. Easy to use and kid friendly. Also allows parents to set controls and I love that	POSITIVE
Great gift, for my kid's second birthday! This product is very child friendly and easy to use! I recommend this product for families!	POSITIVE
This is the way to go for an all-in-one package for the kids. Everything is set-up and easily controlled through adult log in...	NEGATIVE
I bought this as a Christmas gift for my son. Very easy to use.	POSITIVE
This was the perfect tablet for my wife for Christmas, she loves it. Easy to navigate and plenty of room for her favorites!	POSITIVE
I have an Amazon fire tablet and love it so hopefully he will also. Pretty easy to use as your first tablet.	POSITIVE
So far it begin good for my 4yrs old toddler. She enjoy every minute of it.The parental control it's a plus. It also allow you to make multiple kid and adults profiles without any problems issues.	POSITIVE
Works great. Easy conversion for an aging guy without much technological experience.	POSITIVE
Works very well. Easy to carry around & connect to wifi.	POSITIVE
great product at a great price.i like the builtin filter which is easy on youreyes.probably the best reader under 100 dollars.	POSITIVE
I bought this to replace a 3-year old Kindle Fire 7" HDX that I had just dropped on the floor. I sort of panicked, so after doing a couple of hours of research I picked this tablet. Just to be on the safe side I got 16 additional GB of memory. I installed a couple of games (none of them memory hogs) and a cookbook app, in addition to downloading a couple of books and dictionaries. I can honestly …	NEGATIVE
nice item, and cute. the tablet is difficult to navigate	NEGATIVE
I was looking for a easy to use tablet for a beginner and this met my needs .	POSITIVE
This tablet is definitely recommended if you are looking for light to medium usage. Tablet is snappy and quick but slarts to lag after installing multiple apps.Amazon app store is good but there are few essential apps that are not available, though you can install them using black market.	NEGATIVE
I like the fact that it comes w/a case. It's easy for the child to operate, instructions are clear.	POSITIVE
Works fine on wifi, otherwise a little slow. My kid enjoys it though. For the price it's good.	POSITIVE
It's difficult to navigate and not user friendly. I was hoping for better results	NEGATIVE
I have never had so many issues with a kindle and I have purchased alot. It's slow. It shuts off whenever it wants, the sd card dosent read half the time. And when it does it seems to be downloading it. And it deleted apps off my other kids kindle or adds when I do ... very very stupid . It has cracked . And I have never dropped it . It isn't made well. I am going to return it and I will probably…	NEGATIVE
So I bought my little guys these tablets... so that I could repossess my IPad. Love the free time app but who could've imagined they wouldn't play NETFLIX!! So now... I'm out the money for the tablet and still don't have my iPad back... and yes, I called Amazon numerous times... they work after the fix, but the next time they go to use them they don't work again... the fix takes several minutes a…	NEGATIVE
I'm a Windows person & this is not Windows. I'm still learning. I am happy with the size as it fits easily in to my purse, but I HATE touch items - I always seem to touch the wrong area (like spelling something, I go for a letter & get one of the letters next to - so it slows down my typing - one of the reasons I don't have a smartphone). All in all it's pretty good. I guess I would recommend it …	POSITIVE
I'm a Windows person & this is not Windows. I'm still learning. I am happy with the size as it fits easily in to my purse, but I HATE touch items - I always seem to touch the wrong area (like spelling something, I go for a letter & get one of the letters next to - so it slows down my typing - one of the reasons I don't have a smartphone). All in all it's pretty good. I guess I would recommend it …	POSITIVE
If you are looking for an inexpensive tablet just for basic web surfing/shopping/etc., I don't know that you can get a better deal. However, that is about all you can do. We found out the hard way that the Fire (which we bought to replace a misplaced iPad, so maybe we were just spoiled) is pretty limited in terms of the Apps you can download. Forget about any Google based Apps and many of the sta…	NEGATIVE
I didon't care for this tablet, downloading apps outside of Amazon was really confusing.	NEGATIVE
Great for the kids. Durable. Nice that you don't have to download any software or block anything. Slow tho!	POSITIVE
I have a 4 year old boy and 6 year old girl and 12 year old boy no cracks or broken yet yes they have dropped them no case but no cracks yet pretty amazing when they drop it on hard wood floors and still not broke!!	POSITIVE
This is very durable for a young child. It is very easy to use even for my 2 yo granddaughter.	POSITIVE
This tablet is quite durable. The pink is vibrant and it's very easy for little fingers to hold. My granddaughter loves it.	POSITIVE
We bought this as a replacement. My daughter cracked the screen on her other one right before Christmas. We love it! Only issues we have is something she does will make it so only half the apps/games show. However we like she can only play safe age appropriate games and don't have to worry when she's on it.	POSITIVE
Tablet is perfect for beginners who just want basic	POSITIVE
Best tablet for my 2 year old son... it has helped a lot and seems to be the most simple kids tablet system available	POSITIVE
This tablet is easy to set up, has great resolution, and is perfect for reading books or surfing. The price is affordable, too. It is perfect for anyone who wants a fun and casual way to use technology.	POSITIVE
It's easy and intuitive. The only criticism is that it should be easier to go right into an application, instead of watching an advertisement, then having to figure out how to exit it	POSITIVE
granddaughter loves it and easy and durable. loves the pink case.	POSITIVE
This has the all speed and storage I needed for my preschooler. The case is soft and light and I can tell it will protect the tablet really well. I really like the ease of getting to the kid-friendly apps and videos. Has easy to set up parental controls.	POSITIVE
I was in the middle of moving and didnt want to get a new labtop and found this Amazon Fire for a good price. Ive been very happy with it. If your looking for a cheap easy to use tablet look no further.	POSITIVE
Bought this for my mom who is 93 and her other Fire deceased. It was very easy for me to set up for her and transfer over her account information. She has really enjoyed using it and has even started using some new apps. Due to her age and my not living closer, it would be nice to be able to have a print copy of how to do things. Otherwise it is surprisingly easy for her to use.	NEGATIVE
Love this Kindle. There are to many apps and games offered for download. Love the book selection Easy to navigate The charger seems a bit loose, though	NEGATIVE
Love this Kindle. There are to many apps and games offered for download. Love the book selection Easy to navigate The charger seems a bit loose, though	NEGATIVE
BY FAR THE BEST TABLET IVE EVER OWNED, EASY AND QUICK SET UP	POSITIVE
Easy and age appropriate. Can set timers for tv and movie watching my granddaughter finds the educational games more interesting and fun.	POSITIVE
Bought this for my granddaughter for Christmas. She is special needs and so far she shows an interest in the movies and games included on this tablet. She is able to easily use it with minimum assistance.	POSITIVE
Bought this for my young granddaughter. It is so easy for her to use. We can control the content. She is learning her colors and alphabet with the help of this tablet. Lots of free content. It was easy to connect to the home wifi. Great battery life.	POSITIVE
Easy to use and has a lot of games and books available. Good memory and you can't beat the price!	POSITIVE
Easy to use tablet. Price is pretty good. My mom loves it.	POSITIVE
Easy to use. Great for kids. Great for mom when kids steal mom's phone. Lightweight. Great protective case. But it gets really dirty, real quick.	NEGATIVE
Fun and reliable. Good quality for the money. Easy to use.	POSITIVE
Great for reading - nice image, easy on the eyes and lightweight.	POSITIVE
I bought this for my mom and she loves it. She said it is really easy to use and loves the lighting, it's easy for her to read.	POSITIVE
I bought this for my mother for Christmas. She is not the most technological advanced individual. She really wanted a tablet and this one works great and is super easy to use. I went to program it for her and she insisted on doing it herself. She was able to no problem!	POSITIVE
I love my kindle, I can listen to music,read my emails, or pick a book to read. Everything loads up easily.	POSITIVE
its very easy to set up and use. love to take it with me . screen its large enough to read easy on it	POSITIVE
Kids love it. Easy for them to use. Only issue is there is a ton of Ads that pop up.	POSITIVE
Simple to use and setup for a 2 years old toddler.	NEGATIVE
The overall design makes it fir very nice in the hand. It is very easy to setup and has features that I did not utilize on previous Fire tablets. I like the camera and the Blue Shade ability. I like to read before bed and the color really does help me wind down. Long lasting battery!	POSITIVE
This is an item that is easy to use for novices. My child uses it and has no issues	POSITIVE
This product met my needs perfectly. It was easy to set up and portable to use anywhere.	POSITIVE
We bought one for my wife and my mother-in-law and they both love it. Very easy to use.	POSITIVE
We bought the Fire as an easy way for our 97 year old mother to see pictures of the family from all over the country. It was very simple to set up and learn to use. She plays games on it, as well......	POSITIVE
still learning new things about my tablet. very easy to use.. perfect size.	POSITIVE
This tablet is small, compact and easy to handle. It's easy to figure out the main functions. My one complaint is that it does not support some big apps such as Dropbox or Google Drive.	NEGATIVE
My daughter absolutely loves her new fire, lots of space, easy to set up and lots of apps	POSITIVE
Easy access to my Amazon account. Easy to set up and use.	POSITIVE
I would recommend the Fire Tablet to anyone. IT is very easy to set up, download apps and use. Movies are crisp and clear.	POSITIVE
My daughter loves it!! Great color, light weight, rubber cover for protection.	POSITIVE
Very easy to use for our seven year old. Will probably upgrade in a year to something with more capabilities and more memory. She had an iPad (lost it) and misses that, but this is the compromise until we see more responsibility in how it's treated. Seems durable thus far.	NEGATIVE
Love the easy use of the system and the lots of books you can get from amazon	POSITIVE
I purchased this tablet for a 6 yr old and it is very easy for him to use.	POSITIVE
Bought this as a replacement for my child's iPad. Took her a little while to learn the new OS but once she got the hang of it it was pretty easy. Lots of content and excellent at the price point.	POSITIVE
Easy to use, easy apps and books, you can use a timer to schedule time use	NEGATIVE
This replaced my old Kindle Fire. I have not yet explored all of the features but, so far, it is performing very well. Tablet is a good size and weight, and easy to use.	POSITIVE
Goo graphics and easy to use. Does much more than you think. A perfect gift.	POSITIVE
Great product. As advertised. Very easy to set up profiles with daily goals and limits. Great purchase.	POSITIVE
Great tablet and price. Ordering online easy. Not happy took so long to receive though.	NEGATIVE
My son loves it. Easy set up. And the best part is the case. It really is childproof. My son has dropped it and nothing had happened. Very durable. Just what my son needed.	POSITIVE
it's wonderful. I love it. It's easy to watch movies, play games and read books.	POSITIVE
not just for the kids, for the tablet challenged (me) I find it easy to work with	POSITIVE
I" like it a lot, easy to use , A big improvement over the original, the price was increideble (black friday special)onclude a camera , front and rear, the quality is not as good as a cell phone, but is ok	POSITIVE
Purchased this for my 80 year old mother in law to replace her old cracked screen one. Everything was perfect easy to use and set up. She has zero problems using this for online and reading books.	POSITIVE
This is my second Kindle and I love it. It's lightweight, simple, and fast. It's convenient for trips and fits in my bag without weighing it down.	POSITIVE
I have put off buying a tablet because all the ipads I tried with friends were hypersensitive making it difficult for me to navigate easily. This one is the bomb - I am 68 and not a techie but quite intelligent - this Kindle Fire is a perfect fit for me and does everything I want it to do and more with great speed and wonderful resolution. I am new at tablets and look forward to enjoying learning…	POSITIVE
The idea is great, a kindle just for kids. Design just for them with pre-approved content.The price was great. I got it for $79.99 on black friday. Plus, it has a 2 year full replacement warranty. They break it, we fix it. Is that simple.Content, wow tons of apps, interactive books and videos.User Interface, not the best one. Amazon should create a computer base aplication to enable and edit all …	NEGATIVE
It's easy to use and my son likes to play on it alot	POSITIVE
Easy to use!! Purchased for my nephew, he's 4, he loves it.	POSITIVE
Perfect for my 9-yr old....small enough to tuck into a bag easily & very easy to use...perfect price point for no worries & has been great!!	POSITIVE
Perfect for my 9-yr old....small enough to tuck into a bag easily & very easy to use...perfect price point for no worries & has been great!!	POSITIVE
This is the perfect tablet for basic use or if upgrading from the kids edition of the Amazon Fire. Much less expensive than an iPad and more durable if you have a tween who isn't always careful with their tech.	POSITIVE
It was easy to set up. My grandson has enjoyed the broad selection of activities from which to choose.	POSITIVE
I bought this for my grand daughter, she previously had a Nabi. I like the fact that she can use the hot spot on our phones and she can log on to view her favorite shows.My grand daughter is seven, but she also looks at movies and programs that her one year old brother can enjoy. The tablet is light enough to take along any where. It also has a protective shell which is a plus when you have an ac…	POSITIVE
Functionality and ease of use are outstanding right out of the the box. Super clear screen and weight is minimum and is a joy to use.	POSITIVE
Granddaughter loves it, easy for a toddler to hold and maneuver.	POSITIVE
Definitely a good learning tool for children. Easy	POSITIVE
This is a great tablet for children and really has an easy to use format. The apps work well and keep the kid entertained by not distracting them with the mechanics.	POSITIVE
Easy to use and great value. Excellent viewing with good color	POSITIVE
Easy to use, lots of features, keeps kids interested, good beginner tablet unit	POSITIVE
This tablet is designed primarily to sell, distribute and store media purchased from the Amazon.com product line, ie Kindle e-books, movies viewed or stored from their online movie streaming service, etc., and it does that very well.Reasonably sharp screen, good sound, good battery life and decent component materials. It uses their version of the Android OS which they call the Fire OS which is de…	POSITIVE
Excellent product. Easy to use, large screen makes watching movies and reading easier.	POSITIVE
I purchased two of these as Christmas presents for my children. I had been researching child friendly tablets with robust controls to keep them away from undesirable content. I found the 7" Fire Kids Edition, but after looking over the specs and reviews, I found myself unsure of it. I was mostly interested in the FreeTime application, so I did some research on that and found that it was available…	POSITIVE
I bought this as an affordable alternative to the iPad mini. I liked the expandable storage option and size. Super easy to use. Unfortunately granddaughter wanted and iPad mini to go with her other apple products. So I ended up returning it. In hindsight I should've kept it for myself.	POSITIVE
I bought this as an affordable alternative to the iPad mini. I liked the expandable storage option and size. Super easy to use. Unfortunately granddaughter wanted and iPad mini to go with her other apple products. So I ended up returning it. In hindsight I should've kept it for myself.	POSITIVE
Great quality picture and sound for the price! Easy to navigate through menu's and app's.	POSITIVE
Bought this for my six year old grandson. The set up was very easy. He is able to download kids only stuff and can send us videos of himself using the app. He just loves it. Truly kid friendly.	POSITIVE
Works well. Easy to use. I like the auto on when you open the case	POSITIVE
Light, portable and great features. Highly recommended.	POSITIVE
The Amazon Fire for Kids is an excellent starter tablet. The supporting games and apps are exceptional. Use of tablet is simple and non-intimidating.	POSITIVE
great tablet, simple to use, just love it.compatible with other amazon products.	POSITIVE
The Fire is an excellent table for many basic tasks.	POSITIVE
This tablet is excellent considering the price. It has a very clear display, is a fairly large tablet, and has plenty of memory to store a lot of apps, music, pictures and more. Considering the price, this tablet has the best value out of all tablets to date in my opinion.	POSITIVE
Very fast tablet. Large screen but can held by 1 hand. Great for movies and videos, as well as candy crush and other resource hogging apps. It starts CC way faster than my LG G3 phone. The display is very clear and crisp. The amazon android modified OS is good once you get used to it. I have one screen containing all apps, and you can put these in groups too. so 1 screen is all you will need. the…	POSITIVE
My son loves this tablet. It is easy for him to navigate and extremely durable.	POSITIVE
I bought this Kindle as a gift for my mother so she could access her Facebook account easily. She loves the ease of using it. I have 3 kindle tablets in my home and they are used daily. My mother uses hers for email and some light gaming and for watching Netflix as well. Very satisfied.	POSITIVE
Only problem is that it is impossible to read or do anything on the KindleFire with any light in the room at all; far worse than impossible in sunlight. There should be some sort of temporary screen or other add-on that can be used with the device when in sunny or bright locations.	NEGATIVE
Bought this for my step sons. They positively love it and it is so easy to navigate. The only draw back is with the capability for them to download games the memory is close to full	POSITIVE
My kid loves it and is easy to use.Plus the case is worth it.	POSITIVE
I have been wanting to purchase a tablet for light web browsing, reading, and to watch videos, something easier to carry than my laptop. This tablet is fast & the videos stream in great (as long as you have good Wi-Fi connection). Easy access to Amazon too.	POSITIVE
I am very happy with this purchase. Keeps my grandsons entertained. Easy to set up and use.	POSITIVE
Bought for my daughter instead of an I-pad. Works well, love the Amazon Underground App Store, but battery life doesn't seem to last as long as older I-pads. Easy enough though for a child to use.	NEGATIVE
Could not have asked for a better tablet for the money. I wasn't looking for anything extreme. Just wanted it to look nice and do it's job for games and browsing. Well it does that and more. Gave it to our son for Christmas and now I want one myself. We are going to buy another for my mother in law. Lightweight, simple layout. Snappy. Can't go wrong.	POSITIVE
With the Amazon fire tablet you get everything you would expect in a high-end tablet for less than $100. That's hard to beat!	NEGATIVE
I bought this to replace a Samsung Galaxy Tab 3. I absolutely love the Kindle HD 8. It was easy to set up and very easy to find my way around. The only reason I took off 1 star is that I have found some apps are not available for Kindle. But so far from info I have read online there are ways to resolve this issue.	POSITIVE
I have a nexus 9 but it is painstakingly slow so I wanted something that does not lag Everytime I try to use the browser and does not freeze whilst playing games and this gets the job done very well. The battery life is also very good. Highly recommended for casual browsing and games.	POSITIVE
Met and exceeded all expectations! Easy to use, perfect size, arrived when expected and an excellent value.	POSITIVE
I'm sorry I didn't buy it sooner! Very easy to use. Love it.	POSITIVE
With a $20 off deal last blackfriday, who will not get it. Much clearer and faster than the other fire HD. Light weight too	NEGATIVE
bought this for my elderly mother to play games, get email and pics via Instagram, etc. now she's a geek! easy to use, even for a novice and very reasonably priced. Great buy, highly recommend this.	POSITIVE
I love my Amazon fire. I purchased one for my 17 year ol and she uses it to view Netflix,Hulu and you tube. I shop,email, surf the net and pay bills with mine:-)I bought an extra and downloaded my fire1. Now I have a fire 1 and a fire 2. My fire 1, my husband uses, so for back up I have a fire 2. It takes nice pics as well. The fire will make a very nice gift for someone oh, don't forget your fre…	POSITIVE
I bought this for my grand daughter when she comes over to visit. I set it up with her as the user, entered her age and name and now Amazon makes sure that she only accesses sites and content that are appropriate to her age. Simple to do and she loves the capabilities. I also bought and installed a 64gig SD card which gives this little tablet plenty of storage. For the price I think this tablet i…	POSITIVE
First off I can't get over how much I like this one. The battery life is great the screen is nice and clear .... and bright. I would buy it again if anything ever happened to it.	POSITIVE
The kindle is easiest to use, graphics and screen crisp, clear, brilliant colors.	POSITIVE
The HD8 is a Great tablet. I purchased two for my daughter's. The tablet feels durable to touch. The screen picture is crisp and clear.	POSITIVE
I love this tablet. The screen is so clear. So easy to read a book on.	POSITIVE
seems a lot better, does not have the open cover feature, which I miss, but still getting used to the differences and trying to get my thing back on that I had on the old 1	NEGATIVE
The fire hd 8 is a nice improvement over the 7" model. First, the extra ram makes browsing noticeably smoother and the screen is crystal clear. It is not on the same level as apple ipad or samsung galaxy, but still a huge improvement over previous kindle tablets.	POSITIVE
I bought this to replace a 7"fire hd tablet that broke. Amazon changed the operating system so it took me a while to figure it out. I set this up for my son with special needs. I tried to make it as simple as possible for him. It is a little bigger. The sound isn't as good as the previous fire tablet. It also seems very slippery. I got a rubber honeycomb type cover for it. That seems to help us t…	NEGATIVE
It a great product..,. The quality is awesome the pictures is good and clear...	POSITIVE
Great for kids. The bumper around the tablet has saved it several times. I might buy a larger screen tablet the next time around. The programs are easy to access and love the parental controls.	POSITIVE
The tablet has been working fine, I would prefer instructions on the PC to explain how to do things versus on the tablet itself, but my older son is able to figure out how to do things and my 7 year old daughter (who got the tablet) seems to be navigating around fairly easily, so I am satisfied so far.	POSITIVE
I purchased the kindle fire because I needed a entertainment only device for long flights. This device is the perfect size for travel and easy to use and set up with your Amazon account. It is worth purchasing a Fire tablet if you are an Amazon Prime member. If not, I would not recommend it because the available apps are limited . My only complaint about this device is that if it freezes it is di…	POSITIVE
The Fire HD tablet is a good product. The screen has good viewing angles and the display is on point. However, the major issue I have are you have to be online to make any setting changes to the tablet.; and the advertisements that show up on the home screen is a downer. So, the rating of a 4 star is pushing for me.	NEGATIVE
Was looking for a tablet that was highly portable & could run my DIRECTTV app & stream videos. (Other electronics I have are much older versions). Salesman recommended this model to me based on personal experience. I am still learning all its functions but so far it seems easy to use & is doing what it promised to do.	POSITIVE
Great size, easy to carry for traveling. Need to spend more time Looking into apps for contact manegement, interactive calenders and most important, music storage and use.	POSITIVE
Easy to use grandson enjoys it .plus the two year warranty you can't beat kids can be rough on tablets.	POSITIVE
Basic internet plus a ton of Amazon apps and some standard ones too. If you want to use Amazon it is an excellent tool.	POSITIVE
My son loves playing with this tablet. Very easy to keep him entertained	POSITIVE
This is my second Fire. Wanted a larger size to make eBooks easier to read. Very pleased with the size and clarity of this tablet. Easy to take along in a tote. Perfect for what I wanted it for.	POSITIVE
This is my second Fire. Wanted a larger size to make eBooks easier to read. Very pleased with the size and clarity of this tablet. Easy to take along in a tote. Perfect for what I wanted it for.	POSITIVE
If you're a Amazon frequent flyer like me, HD fire is very fun and convenient placing all aspects of Amazon at your finger tips. The only thing i dont like about it is that its slow like most tablets.	NEGATIVE
Small, portable and very easy to use. I have not had any issues as of yet.	POSITIVE
The best device for a child in the market. Purchased for an infant and after two weeks, he is loving it. Easy to handle and durable.	POSITIVE
Excellent product. The screen is very easy to read and can access movies, books, and ,more. Was given as a gift to my mother and she loves it.	POSITIVE
So easy to use and navigate. Easy easy Amazon downloads from books to apps etc. I'm in the older generation that finds it hard to navigate electronics but not this tablet and Best Buy employees were great in helping me decide by giving a tutorial and info on the tablet .	NEGATIVE
So easy to use and navigate. Easy easy Amazon downloads from books to apps etc. I'm in the older generation that finds it hard to navigate electronics but not this tablet and Best Buy employees were great in helping me decide by giving a tutorial and info on the tablet .	NEGATIVE
Intuitive user interface, rapid online access through well designed features, light weight, ergonomic buttons for volume and power. Overall a thoroughly well designed, excellent priced device for web browsing and social media.	POSITIVE
I was not sure what to expect from this little tablet at such a low price but I am impressed! The 8 inch version is a good size and a lot easier to carry around than my heavier 10 inch tablet. I read negative reviews about the video quality but I have not had any issues and use it to watch Netflix regularly with very clear and uninterrupted quality. The amazon App Store is definitely limited but …	POSITIVE
I know beforehand that this is not a powerful tablet. But it's the best bargain at this price point . The screen is okay if you just read books, news, or surf the websites. But if you want to enjoy videos-this is not your choice.The processor is slow and the amazon app store doesn't have all the apps like you'd expect from Google appstore- even though the OS based on android. But few tweaks let y…	POSITIVE
This is a great, easy to use tablet for the price.	POSITIVE
This was a gift for my mother who is 99 years. She used to love puzzles, but with arthritis and failing eyesight she couldn't do them. The puzzle app is good because she can see it and use finger to slide pieces. She can keep up with family on Facebook	POSITIVE
Great gift for my dad. Clear picture and easy set up	POSITIVE
I bought this item as a Christmas gift for my granddaughter and she has loved every minute of it. It is intuitive, easy to use and she has it in her hands several times every day for everything from research for school to reading a book. Paw Paw hit a homer with this one!	POSITIVE
good product but very hard to customize like real androids. Can not install firefox or other SW that Amazon deems a competition...too bad	NEGATIVE
Have fun with it .Good game Good apps . Easy to used	POSITIVE
I am extremely happy with my purchase. The kindle is very fast and the screen is clear.	POSITIVE
It is good. Some apps are not available. Easy to use.	POSITIVE
Nice and light. Does not have as good of battery as advertised but still very nice.	POSITIVE
Nice size screen. Very fast easy to use nice size nice screen	POSITIVE
This is a step up from what my son was using. He said it does well and easy to use.	POSITIVE
Once taking time to install google play store, It functioned as good as any other android tablet. The down side is camera which doesn't produce clear pictures.	NEGATIVE
My 5 year old grandson really enjoys his new tablet. He's had it for several months. The only negative I see is the charge port is starting to get loose. The small plug is maybe not robust enough for a 5 year old.	NEGATIVE
It's good for doing a number of basic tasks. The Amazon Underground feature is really cool. It feels like an Android but more limited.	POSITIVE
It's good budget tablet for someone who wants to use light apps, video streaming, and internet.1.5gb ram is enough for most apps.16g memory and sd card slot gives enough space.	POSITIVE
It's good budget tablet for someone who wants to use light apps, video streaming, and internet.1.5gb ram is enough for most apps.16g memory and sd card slot gives enough space.	POSITIVE
A good starter tablet, but very very slow. Don't expect and I Pad savy child to enjoy this. But for a true beginner it would be fine.	POSITIVE
Bought it on sale for Christmas gift and we'll worth the money. Does everything needed with good functionality. Easy to use for those not too tech savvy.	POSITIVE
I bought it for my 2 (almost 3) year old. He really lover it. I love that I can put a timer on it and he can't be on it all day. It's easy to use. The only thing I hate is how fast the battery runs down even if not in use.	NEGATIVE
Most people will go with a bigger more sofisticated iPad or Samsung but this is a good product for a child to pass time or someone not wanting all the bells and whistles	NEGATIVE
Good for watching movies, reading books and playing games but don't expect to do much more. Everything else can be a challenge and it can get laggy and once in a while it'll just shut down a program or completely reboot.	NEGATIVE
I bought this for my sister as a gift so she need not use her laptop for basic internet surfing and to watch movies while travelling. The device speed is decent although you cannot compare the performance to a laptop. If you want to avoid carrying a bulky laptop during travel and want a budget make do device for laptop then choose amazon fire tablet.	POSITIVE
When used with AMAZON Prime and the "FreeTime" app for kids this is a great tablet. Installed a 64 gb micro SD and install as many apps to the card as possible to insure that the tablet has enough free space to handle videos. Easy enough to use for our 5 year old granddaughter.	POSITIVE
It's a good tablet for a young kid. A little hard to navigate even for adults. Cant figure out how to navigate the internet!	POSITIVE
I got my father a Amazon Fire he's never used a tablet let alone a computer. So it was a challenge. He did pretty good but ha's a hard time seeing the screen.	NEGATIVE
This kindle is very slow at recharging. Granddaughter has a hard time waiting for it to charge.	NEGATIVE
Setup was extremely easy. Easy for grandchild to use. Only difficulty is with parental controls stopping connection with library.	NEGATIVE
Overall very good product for kid. Much robust and easy to operate.Only downside is that it is sometimes very slow.	POSITIVE
Bought this for my 2 yr old. Easy to use. Good parental controls. As long as you're not comparing it directly to an iPad, then it's a pretty good tablet for the $$	POSITIVE
I believe it depends on how you want to use it. I bought this for my young kids and they are loving it. They can do basic stuff like surf the internet, watch youtube and play some games. The only complaint that I have is that sometimes it does not charge, even if you have have it connected for the whole night. You just have to restart the pad so that it can charge, but that is the only glitch.	NEGATIVE
A good starter tablet, but very very slow. Don't expect and I Pad savy child to enjoy this. But for a true beginner it would be fine.	POSITIVE
My son loves it. Light weight. Good price for a great product. I would purchase another one.	POSITIVE
My 5 year old loves her Kids Fire Edition Kindle! Very easy for her to use.	POSITIVE
Christmas gift for 8 yr. Ended up returning. too slow and not enough content for our 8 yr old. Kids....... Great 2yr protection tho	NEGATIVE
The size is just right for me to carry anywhere and it's simple to figure out the functions. 32 G would help me store many ireader books for a long time. I have read 3 books so far.	POSITIVE
Serves its purpose for the price. Would much rather have the iPad for ease of use, but it is well protected and good my my toddler to play with and not make me worry about it being broken.	POSITIVE
ok for price a little slow and doesn't have as many apps as google play.	NEGATIVE
Purchased for 8 yr old daughter. It's easy for her to use and allows me to set time limits on her game, internet and streaming.	POSITIVE
It's good for small children. They cannot get to setting too easily	POSITIVE
Good tablet but no YouTube kids like on iPhone. Don't expect iPhone/pad quality very basic AppStore for children	NEGATIVE
I've had iPad mini's before so this tablet in my opinion can't compare. However, that being said. I bought this tablet for the purpose to watch Netflix and read books on. In my opinion it handles these two task perfectly. The screen isn't as clear and crisp like other tablets but hey I didn't pay $300 for it either. I like this size and it seems fast. I'd have to say I like it a lot. On another n…	NEGATIVE
Nice screen, got it at discounted price for my kid, replaced a smaller one he broke. Tip add a child proff cover. The migration executive experience amazing! Picked up from cloud and i was good to go!	POSITIVE
I bought this tablet to be pretty much exclusively an e-reader. It's actually cheaper than most of the kindles. For that limited use, it works fine. I don't think I would want to use it as a general purpose table (too slow!). Makes a fine e-reader though. As for recommending this to a friend, I would, but would make sure they knew what I use it for.	POSITIVE
My son just loves it and he thinks it's easy to use and the case that comes on it has saved it	POSITIVE
I bought this for my 3 year old son for Christmas. It keeps him busy while my wife and I take him out to dinner at a restaurant. It's relatively easy to use and he likes some of the kids videos we downloaded for free.	POSITIVE
I like this tablet, its thin, light and easy to use. It's great for kids and adults as well.	POSITIVE
I purchased this item for my husband and he has liked reading Kindle books on it and the other features like Silk, etc. Light little tablet with good features.	POSITIVE
Great for media consumption. Screen seems sharp enough unless you get unbearably close to it. Wifi connectivity is good. Speakers sound poor but I didn't expect any better from an 80$ tablet. Have had this tablet since November and is still going strong. Only complaint is the slow charging. but it isn't too bad.	POSITIVE
Easy to use. As a beginner I found this pad very good. Enjoy the kindle app.	POSITIVE
Bought this for my 5 year old son. He navigates through apps and sites easily. The built in Wifi is helpful for car rides. Parental controls blocks him from buying every download he finds attractive. We're still trying to figure out how to get Alexa to audio respond.	NEGATIVE
Needed a tough little tablet for my grandson. Had it a couple of months and has held up very well.	POSITIVE
Bought this as a gift for my mother. She absolutely loves it. Easy to set up and use. and the price was right.	POSITIVE
This is a good product for your money. It's basic it does the job.	POSITIVE
This looked easy, but hard to setup if no experience with other than Apple products	NEGATIVE
Good product for listening to and reading books. Also works well when u don't want to carry an expensive and heavy laptop.	POSITIVE
Easy to use and lots of handy features. Downside is the ads that apparently can't be shut off and you can't upload and and play downloaded YouTube videos unless you are online.	POSITIVE
I enjoy the product. It was easy to program. My toddler pushed a button that changed the setting. I took the product to the store and the kind salesman corrected the product.	POSITIVE
Good quality product. Clear display and easy to use.	POSITIVE
Nice size screen easy and light weight to take to class	POSITIVE
I use this primarily as a reader; however, it has a smaller number of unread books that are not in the familiar "carousel" as in other Kindle readers. As a tablet it is faster, brighter and more clear than other tablets that I have used for internet purposes. I would recommend this product to anyone who uses a tablet or a reader.	POSITIVE
One of the best purchases or investments you could make for technology.	POSITIVE
Does all basic functions of a tablet. Hardcore users may want an iPad.	NEGATIVE
Good tablet, great price, easy to use, pick up simple	POSITIVE
I use it at home instead of a computer. I gave it four stars instead of five because it seems to lose wifi frequently. However this could be due to house wifi issues. The tablet is fast and easy to use. Love the ease of downloading books.	POSITIVE
Nice tablet, gives different choices for readers. Easy to use.	POSITIVE
The amazon kindle is nice, portable and very easy to use.	POSITIVE
This is a good basic tablet. It does every thing it is advertised well. Great if your a real amazon fan.	POSITIVE
We originally owned an original kindle but it was slow app store was not the best and overall interface was to be desired. In fact eventually the device crashed and couldn't be recovered with limited use. Deeply debated about getting another and actually bought a Samsung tablet, but it was too small. This was such a good deal it was hard to ignore and have been very happy to give another try. Thi…	NEGATIVE
I got this tablet for Black Friday at a decent price. It's 8 inches, you can add more space with a micro sd and very easy to use.	POSITIVE
Purchased this for my 83 year old mother to primarily use as an e-reader. It seems as this may be easier for her to see than an actual book. She does not always find new technology easy to use, but seems to be doing ok with this tablet. She also is using it to play solitaire and possibly some other games.	POSITIVE
Tablet is easy to use, however only allows 48 hours of offline viewing when movies are downloaded, then must be reset online again. This is an inconvenience. Other than that one issue, I am very satisfied with the tablet.	POSITIVE
Good tablet for basic needs. Screens resolution is pretty good. Mostly using for reading and sometimes for watching movies/shows. Great feature is the possibility to use the card to expand the memory. Good product for great price!	POSITIVE
Great tablet for reading books, but the bluetooth is hard to get working and there are much better tablets for games and movies	NEGATIVE
Great value for the price. Easy to navigate and has good picture quality. I bought it to watch Netflix, browse internet, read books on Kindle, and watch YouTube.	POSITIVE
My 2 years old daughter really likes it. It's friendly and easy to use.	POSITIVE
Good tablet for kids. Easy to use and kid friendly	POSITIVE
Good tablet. Easy to use for 5 yr. Not as many free stuff as expected. Have to pay for most games, movies and books.	POSITIVE
My children really enjoy this tablet. We have tried other brand tablets and those were not too kid friendly, even though they were kid tablets, and I found them a little advanced for my children's ages. So this tablet was perfectly age appropriate, and with a bigger memory than the previous, no complaints.	POSITIVE
My kid love this tablet!! The setup was so easy, and the amazon store has a bunch of educational apps! That my kid can enjoy playing and learning!!	POSITIVE
My only problem with this tablet is if you don't have internet you lose the pictures of the games you have installed and you have to guess to open them.	NEGATIVE
I love this tablet. I know it's not an iPad or any of the big tablets but it does just what I need it to do. I've had it a few weeks now. I've downloaded videos, read a few books and played some games. I've had zero problems so far. I know it's not the best video, but for the price of the tablet I don't expect it to look like my flat screen TV. I'm trying not to load too many things to keep it fr…	POSITIVE
Bought this as a gift. My mother likes it. It's easy and simple to use.	POSITIVE
I've had multiple Amazon Fire tablets. They are a great bargain. I love the ease of use and functionality. The only downfall is that it is really slow to charge.	NEGATIVE
Nice tablet the colors and visuals are great and the many downloaded and downloadable apps that come with it are terrific. Something for all ages and very simple - my niece and nephew are 5 and 4 and they are finding it very easy to use. The hard rubber cover is a great extra - I had to buy a cover for the last tablet and it cost over $30 for something that sturdy and protective. Excellent Produc…	POSITIVE
Not very fancy, but not slow. If you have Amazon Prime, you have a access to a great library of TV shows and Movies for free. Same goes for free book rentals. The Amazon App store is not so great, lots of apps are outdated but still work. Just not the latest versions you would expect. But the Amazon Underground appstore does offer free access to games you would normally pay for. It's decent for i…	POSITIVE
If you are in the Amazon ecosystem, the Fire HD8 is a great choice for an inexpensive tablet. Very responsive, good screen, and so far the battery life has been great. The only drawback of the Fire is the apps are only available from the Amazon App Store, not the Google Play Store. For example, there is no Gmail application to install. But that's not what I use this for... Kindle reading, Netflix…	POSITIVE
So far this tablet has been efficient. It kinda bad is difficult to use and it seems to require a lot of steps to get the kids profiles set up and it actually does not do everything I hoped it would.	NEGATIVE
I was going to have to be face down after eye surgery recently and decided to get a tablet to be able to look at the internet and movies on something other than my phone. While there are ones which have more features (and better software), the Fire HD8 had a good price and was available. It had gotten good reviews, and it performs well, with great battery life. If you're looking for a good, basic…	POSITIVE
I was going to have to be face down after eye surgery recently and decided to get a tablet to be able to look at the internet and movies on something other than my phone. While there are ones which have more features (and better software), the Fire HD8 had a good price and was available. It had gotten good reviews, and it performs well, with great battery life. If you're looking for a good, basic…	POSITIVE
This is a nice basic tablet for those not wanting to spend a lot of $$. Easy to use, nice HD resolution for games and even watching Netflix etc.	POSITIVE
I've purchased a number of Kindle Fire products for family over the past several years and continue to use them. Easy to use for even my youngest Grandchildren or my 87 year old Mother-In-Law which they use as a reader and for games. An overall good value.	POSITIVE
Purchase for a 12 year old. Sturdy, easy to usr. Great price	POSITIVE
We bought this for our 3 year old daughter. Great variety of apps, books, and educational videos for her to explore. Love the features that allow us to control her time spent on it. My only complaint is that its processing speed is quite slow getting between different menus but at this price and for a 3-year old I can't complain too much.	POSITIVE
Right after we bought it the charging port broke but it was very easy to get the tablet replaced and shipped to our house. It's not very operations friendly and comes with very little instruction.	NEGATIVE
I've had my Fire HD 8 two weeks now and I love it. This tablet is a great value.We are Prime Members and that is where this tablet SHINES. I love being able to easily access all of the Prime content as well as movies you can download and watch laterThis has a 1280/800 screen which has some really nice look to it its nice and crisp and very bright infact it is brighter then the ipad pro costing $9…	POSITIVE
I bought 2 of these, 1 for each of my 2 youngest Grandaughters. Wanted something that would be made well, easy to use and as they get older the range of use could expand. Not only is it a good activity but a great learning tool. I will download fun and game activities but learning also even though many of the fun and game are learning tools. Their ages are 3 1/2 and 5 and they love them. Easy to …	POSITIVE
Purchased for the grandkids to use while they are visiting. They never seem to get bored.Tip. Make sure you have it password protected or you may find a rapid run up in charges!	NEGATIVE
I love the learning games that he doesn't even realize they are learning games	POSITIVE
Easy to play and very helpful to learning for children's	POSITIVE
bought as a gift she loves it all kinds of apps easy to use and even easyer with amazon prime	POSITIVE
Got this for my two-year-old grandson. He absolutely loves it. Great for in the car and long trips. Very educational and easy to use. Would recommend this to anyone.	POSITIVE
Great for the kids to play with and easy to monitor their time spent on it and the content they can access.	POSITIVE
he loved it was a great gift easy to use, small and great	POSITIVE
I enjoy my kindle fire had it is easy to use get it	POSITIVE
It fits just right in your hand. Light weight. Love it	POSITIVE
It was easy to set up and use. Best Buy employees were a huge help teaching me about the many features.	POSITIVE
Light weight and easy to use. Very user-friendly. Durable.	POSITIVE
My newphew loves it! He's 4 years old and can easily use the tablet.	POSITIVE
My son loves it. It is easy for him to use. He doesn't want to put it down.	POSITIVE
Nice size tablet. Very easy to use. Love it!!!!! Beats my laptop.	POSITIVE
Young kids love it, easy to use and takes a beating but still cheap enough that if it does happen to break you don't break the bank too	POSITIVE
I bought my Fire HD8 as an alternative to carrying around my laptop and having to buy many textbooks for college. The fact that I saved well over $150 on one of the 5 books I had to get this semester was a godsend. Most all undergraduate courses I have seen are offered in eBook form for Kindle. If you do not care about having the constant ability of being on the internet without WiFi or other hot…	POSITIVE
It matters what preference you prefer with tablets. I mean if you use windows or google more this might not be for you. For me, I use Amazon music, video, books, and shopping so this tablet is awesome. It's made especially for Amazon ecosystem users. Its light and has a nice feel. I live the blue shade option it has for less blue light when reading.	POSITIVE
A little slow but overall good first tablet for kids	POSITIVE
Does all the basic stuff I need at a great price. I use it for some apps, web browsing and some video. Picked this over the Fire 7" for the screen size, resolution and CPU/GPU. Battery life is pretty good. Ads aren't too annoying.Far cheaper than competing name-brand budget tablets while doing almost everything needed at this level and probably better supported. FireOS will always be a little beh…	POSITIVE
Easy, fast and efficient.great lil tablet in this price range for anyone.	POSITIVE
Easy operation, great product, not a fan of the shiny screen, hard to see in sunlight	POSITIVE
Purchased this a couple of weeks ago, no complaints so far. Web pages load pretty quickly on the Silk browser, and the battery life is excellent. After installing Google Play Store (it's really easy!) even more apps are available. Can't beat this for under a hundred dollars!!!	POSITIVE
Bought this for my 8 year old in place of a Nabi that didn't work out of the package. Great basic tablet for this.	POSITIVE
This is a good tablet for basic use. I ened up returning it and going with an iPad which met my needs more. This tablet would be good for someone with limited computer knowledge/use.	NEGATIVE
Great tablet for the cost, does all the basic functions great. These are email, web surfing, and social media. If you belong to Amazon Prime then it's even better since this thing makes it easy to take advantage of the extra content you can access. Movies, TV Shows, music, books. A lot of this is free for Prime Members. Good idea and business move for Amazon as it encourages Amazon content and pu…	NEGATIVE
It has all the features needed for my granddaughter and is easy to use. I'm am happy with this.	POSITIVE
I purchased this on Black Friday because I could pass on the price. The tablet works great for basic internet needs and great for shopping on Amazon. If I were to purchase another Android Tablet, I will look for something with a little more power since this tablet slows when multi-tasking.	NEGATIVE
Bought it on black Friday for 60$ .Value for money tablet. It lags at heavy tasks and also apps are reloaded when 2-3 apps are opened at same time. But at this price it is expected. Go for it if budget is <100$.	NEGATIVE
This is a very solid device for under $100. The screen quality is great, and performance is hard to beat for most typical use. I needed more power to run some very intense apps, like Litchi for controlling a DJI Mavic. So if you are looking for a Powerhouse you should look for something with a bit more processor and atleast 3Gb Ram.	POSITIVE
My son loves it. It does have some flaws though. When he closes an app and then tries to open it again sometimes it has to download all over again. Also, even though apps are supposed to work without wifi, apps will load up fine and then we receive an error message saying we have to download the app again although the app is running perfectly in the background without wifi. Eventually all apps wi…	NEGATIVE
I bought this tablet for my 9 year old. Easy to use and awesome graphics. Easy for adults to manage apps and parental controls.	POSITIVE
i just adore my fire 8...the features, size of screen, easy log in and graphics	POSITIVE
I was hesitant to buy a Fire tablet but I just needed an extra around the house tablet and I was very impressed. If you need a tablet just to browse the internet, watch movies and light basic searches its perfect.	POSITIVE
Very pleased with this device. Great price, easy to use, and light weight.	POSITIVE
Wanted a tablet but did not want to pay for an iPad. The fire is a great tablet with a crystal clear hd videos. The perfect inexpensive alternative to the iPad	POSITIVE
Wanted a tablet but did not want to pay for an iPad. The fire is a great tablet with a crystal clear hd videos. The perfect inexpensive alternative to the iPad	POSITIVE
I had a smaller version and this was easy to adjust to and use.	POSITIVE
It was well worth the Black Friday price! The screen is so clear, it is easy to handle especially for people with not so big hands, easy and fast when navigating.	POSITIVE
Great camera for a beginner very easy to understand	POSITIVE
Perfect for basic stuff, games and media. Reading, too.	POSITIVE
We bought this Fire HD to replace an older model and the kids love it. Ease of use and the integration with Amazon Prime makes the product worth every moment. It is mostly used to watch movies and play some games so it works well for what is needed. Great for the price but if you need more options as far as productivity goes you may want to stick with an iPad or Galaxy Tab.	POSITIVE
Bought this for my daughter. She loves it. Wifi connection is great. She mostly uses YouTube and google. Love the easy way to control parental accounts from my account. Very useful. I did buy a cover to put on it, because it's so thin, I was afraid it would break.	POSITIVE
The Kindle Fire is a wonderful, small device to use for a multitude of tasks. We use it mostly as an ereader and has been so simple to use. So happy we chose this one. It is lightweight and convenient to take with you.	POSITIVE
Setting up the device for my sons profile took a litthe more time than I expected, but I love it. It's easy to navigate and has a ton of preloaded activities for him.	POSITIVE
I purchased this for my 4 and 2 year old grandchildren. They were using parents phones and running the battery down. Now they have their own device and can watch their cartoons and play games. Love the case, it makes it easy for little hands to hold on to. Overall very good purchase.	POSITIVE
Great for keeping around the house and doing basic Internet functions. For traveling it lets you bring books, movies and/or tv shows via Amazon so being Amazon Prime is a plus.For you business travelers, out of the box it can open, view, & edit MS Office files, .docx, .xlsx, & .pptx.All this for 25% the price of a iPad. Yes, the iPad can do more, but do you need it?	POSITIVE
We bought this for our 7 and 4 year old. The kids love it and it is simple to use. The "kids" profile makes it safe and easy to use and we can limit time of use. We can switch to our profile to watch Netflix or use other apps if we want. Comes with a great warranty and device protector. We're very happy with the Amazon Fire Tablet.	POSITIVE
This kindle is very convenient and has a great display that's easy on the eyes.	POSITIVE
This is my first Amazon e-reader-tablet and the second e-reader I have. It is easy to use once you get through the initial hoops. I like the free games and the fact that I new can load books from my computer to the tablet. And one thing, I am not in the market for a tablet but for a bigger e-reader. It is a lot better than the Nook that I have. I love this product	POSITIVE
Great e-reader. Easy to download books. Screen is easy to read from.	POSITIVE
Easy to use as a tablet and easy to use as a ebook reader	NEGATIVE
This was a gift for mom. She enjoys that it's easy to use and has good picture and sound quality. The price was also great	POSITIVE
Easy to use tablet for every day use. Additional apps can help increase productivity for work and daily use.	POSITIVE
The Amazon Fire Hd8 has great features. The size is perfect to carry anywhere. Excellent apps and accessible to books, movies, games etc. Clear screen. it was very quick and easy to setup and begin using.	POSITIVE
Easy to use and the HD is awesome. The simplicity as well as the easy to follow directions to set it up is great. It does everything I want it to do.	POSITIVE
We purchased this for my 5 year old granddaughter so that she would have something to play games and read books without having to use her mom's devices. She took to it immediately. It connects easily to a 2.4 ghz network but does not support connectivity to a 5; search and downloads did appear a bit slow but did not do testing to see if it was the Fire or the network, then again, it was running u…	POSITIVE
Works well. Easy to use. Battery seems to be good. Would buy again.	POSITIVE
This watch is not only very useful, it's very cute and comfortable. I love the fitness aspects-it motivates me to be more active. I also enjoy the "smartwatch" abilities. I can read my text messages without anyone knowing it! Also, the battery last a few days at the very least.	POSITIVE
Easy for 3 year old to navigate. Like the adult to kid use.	POSITIVE
Santa brought this to our daughter, she's 7 and it's perfect for her!! Easy to use and figure out!	POSITIVE
Great tablet for a little kid. I was debating between this and an ipad but figured an ipad would be way too much for a tablet. Its nice because you can switch users. If you want something simple , then this is the one for you.	POSITIVE
Very easy for my child to navigate. It was very easy to set it up. All the games, books and internet that's pre-loaded is awesome and so convenient	POSITIVE
I bought this for my 6yr-old & am impressed w/the 1yr subscription to free-time that was included, and the additional 2yr manufacturer warranty. The actual tablet is very easy for my daughter to use, and am very happy for the parental options. Also think included apps are helpful. Really like the additional user options, so anyone can have their separate preferences set up. The reason I didn't gi…	POSITIVE
I purchased 2 others for my 5 & 6yr-olds, and my 3yr-old niece enjoyed playing theirs so much I then bought this one for her. The included 1yr subscription to free-time is awsome for the kids! Parental controls are great, and included apps are helpful.The lower rating is because the charging port was extremely loose, as the cord falls out ALL the time! Very Frustrating!	NEGATIVE
I wanted something for games and reading so I thought this was a great deal. I have enjoyed it so much. Passes a lot of time for me. Easy to download on too.	POSITIVE
Super easy to set up and use :)Got one for daughter and got one for self!!!!!!	NEGATIVE
It was easy to set up and use and the screen is big enough to play games on	POSITIVE
Easy to use, handle and screen is perfect for a toddler.	POSITIVE
Very durable and easy to use. Last for several years with all that it can do.	POSITIVE
Thought this would be too advanced for my 3 year old, but she loves it. Easy for her to navigate and learn patience. Games, books and apps are great for the age range. Parental controls have kept her honest.	POSITIVE
I bought this as a light-weight alternative to an iPad for collecting and enjoying Kindle and Amazon Video products. When combined with the dedicated Fire cover, it's low price along with a very readable screen and the option for a Micro SD card make it an excellent choice for travel and time spent in waiting-rooms, etc., allowing lots of memory space for ones library as well as flexibility regar…	POSITIVE
I am a power user; there's no other way of putting it. I work in IT and I research the heck out of products before I buy. I had an iPad Mini 2 that was just not up to snuff with iOS 10 so I sold it and bought (and eventually returned) the 2016 Fire HD 8. First let me say it's a great tablet for the price and for probably 50-60% of tablet users who surf the web and watch Netflix. It also helps if …	NEGATIVE
My daughter loves it it's very easy to navigate and it is practically indestructible	POSITIVE
I have purchased 3 of these tables still have them just handed them down one grandchild to the next will need another next year. They are tough the heavy rubber case really keeps them safe. Good product!	POSITIVE
As this product is made for children most would already assume that it is durable but I will go one step further and elaborate that my girlfriends 2 year old has dropped this multiple times onto concrete and the case has done its job and kept the Kindle intact. I am very happy with this purchase as is the child. Not to heavy and she can hold it with no problem.	POSITIVE
This tablet is not a high-tech state-of-the-art Speed Demon, but on the other hand it is more than good enough for daily use. The two biggest benefits to me are that it now comes with Alexa built in, and, you can download Amazon movies to the device to watch offline, for example on an airplane. These two features alone make it worth the very reasonable price.	POSITIVE
I am very happy with the kindle fire hd 8. it is very easy to use.	POSITIVE
So I got my Fire HD 8 originally for ebooks since e-copies are much cheaper. Very easy to use, especially if you are not tech friendly. So glad I got this.	POSITIVE
This is an awesome tablet, fast, great HD display and has all the apps I need for personal entertainment. If you look for a great tablet for entertainment, surfing the net, or reading your e-mail, this is the best you can have. I also purchased a 128 GB SanDisk Ultra Plus memory card. I strongly recommend it, not for work but itâÃÃ´s great for entertainment.	POSITIVE
I got this for my birthday and I love it. I love the resolution, size and blue light setting. I am now thinking on buying one for my four year old nephew as a Christmas present, I only need to buy a sleeve.	POSITIVE
I gave this as a Christmas gift to my inlaws, husband and uncle. They loved it and how easy they are to use with fantastic features!	POSITIVE
Light to carry and good picture quality. This was purchased for a hearing impaired person to download video in American Sign Language . This product was easy to maneuver for someone that was not use to a tablet.	POSITIVE
Bought this for my 5 year old and he loves it. Fairly easy for him to use and me to monitor. Definitely recommend the case.	POSITIVE
Bought for my son for Easter. He loves it and easy for him to use. great for different apps for learning.	POSITIVE
Bought these for my grand children for Christmas and they have thoroughly enjoyed using their 'tablets' and the apps that can easily be saved on the tablet.	POSITIVE
Easy for my kid to use and navigate through. Fun for adults too.	POSITIVE
Easy setup...bought this for 2 grandchildren under 5...they love it	POSITIVE
Got this for my son, he loves it and is easy to use and add stuff for kids, the warranty is an added bonus. Plus pretty durable, since having a 2 year old, when he throws fits, this gets thrown as well.	POSITIVE
grandson really enjoyed it Christmas. very easy to use	POSITIVE
Great buy for my 7yr old cheap so if it ends up broken for any reason I can replace it easily.	NEGATIVE
Great for kids! It's very easy for them to navigate.	POSITIVE
Great for kids! Very good size and light. Kids love it.	POSITIVE
Great tablet for kids. The free replacement policy is great as well. Does take a bit of effort to set up, but pretty easy for the kids to use.	POSITIVE
Has been very durable with kids and easy to use. Great product for price.	POSITIVE
Has so many games for the kids to choose from, I love that I can make different profiles for each kid to limit what they play	POSITIVE
I bought this for my Don's second birthday and he loves it. My five yr old loves it also. Very easy to use.	POSITIVE
It's nice but not as easy to switch profiles as I would like for it being a child's tablet. But overall easy to use just a lot of junk on main profile.	NEGATIVE
Its a good tablet. Fast, durable and easy to use. I especially love the parental features that are available. I am more of a fan of android tablets but for a little toodler this is far better.	POSITIVE
Love how it is easy , kid friendly, and my son loved it.	POSITIVE
My granddaughter loves it! Long battery and is tough.She loves all the games and she learning so muchEveryday.	POSITIVE
My grandson enjoys his tablet, very easy to use. Parental controls are good to have.	POSITIVE
My son loves this and the parental controls are easy to use!	POSITIVE
Purchased as a gift, perfect for small children! Easy to use especially for children's apps with the touch screen.	POSITIVE
Simple to use and my kids pove it. Too bad the unit has so much Ad's	NEGATIVE
The kids love it and easy to understand. Great parental controls as well.	POSITIVE
This is perfect for kids. The parental controls make me feel secure in letting my child use the tablet safely.	POSITIVE
This tablet is great for trips. Just make sure you download games and shows on it first since it does not have Internet. The case is great for kids who are rough with technology, it really takes a beating.	POSITIVE
This was a gift for my kids. They love them. Easy to use and lots of great apps!	POSITIVE
This was easy to setup and easy to hand over to my 4 yr old. She loves the different games and apps that are available to her.	POSITIVE
very durable and easy to work with. I love its functionality and my kid loves having his own tablet. good stuff	POSITIVE
Bought for my kid, it's great for him, the apps are good, the free time, bumper and warranty make it worry free!	POSITIVE
My 10yr old stepdaughter wanted a camera, but after Christmas, Best Buy was out of stock. We thought this was a good alternative (she gets $ from her grandparents, so it was her purchase) since she broke her old tablet as well. Due to her being behind 2yrs in school, we set a 2 hr limit - meaning she had to read or do other educational games for 2 hours before being able to play on it. We also se…	NEGATIVE
Product was purchased for 6 year old. Very excited to use. Had a hard time navigating initially. Battery life not as expected(too short). Short charging chord. Charging port at tablet site, easily worn. Very positional when charging when plugged in. Will stick with Apple products for now.	NEGATIVE
This is GREAT for my 3 year old and my 5 year old! They stay entertained and easy to use.	POSITIVE
We bought this one and a black one for our kids. It's very durable and good price for the quality. For myself personally, I still prefer my iPad, but if on a budget, you won't regret the investment. It's so simple I sometimes struggle using it. The free time experience is awesome for little ones and I can set parameters, which is a huge bonus. For a first-time tablet user, this is a solid product.	POSITIVE
It is easy for little ones to use. Great beginner buy.	POSITIVE
The product is easy for grandson to operate and navigate through and seems to be very durable	POSITIVE
this is excellent for kids 3-7. the only thing I don't like is it is difficult to go to kids web pages by typing in an web address once you set up the kids profile, plus it takes away the easy access of the camera which the kids love. I may have set it up wrong as it did not come with printed instructions and I am not tech savvy. This item is extremely durable and great fun for the kids.	POSITIVE
Convenient and easy for my 10 year old to use to do homework on.	POSITIVE
Easy to use! Just plug in and search for your favorite movies and TV shows.	NEGATIVE
Was thinking of getting my 5 year old her own Ipad or the kindle. I'm so glad that I picked the kindle, it comes with a kids version of her own log in and is so easy for her to find appropriate games, movies, and apps, even though she can't read yet. She loves it too!	POSITIVE
I bought this for my daughter and she loves it! Works great for YouTube, Netflix and adding a few games. Easy to learn how to use and no "accidental" purchases can be made if you use the option to switch user accounts.	POSITIVE
Bought this for my dad, he is 87. Very easy to use and setup. He loves it and uses it 3/4 hours a day	POSITIVE
Easy to follow directions allowed her to set it up with me watching over her shoulder.	POSITIVE
Excellent price point for my basic requirements. It has all the features I need for comfortable reading of online novels and articles.	POSITIVE
Great product for my 10 year old son. Very easy for him to find what he wants	POSITIVE
This is really very comfortable and easy as well as strong for toddler my baby really enjoy using this amazon fire kids	POSITIVE
My 4 year old loves it. Easy to function and pretty tough, it has been dropped a few times and did not crack or break.	NEGATIVE
The 8-inch screen makes it very easy to use and read the print of books. Overall quality is very good.	POSITIVE
BOUGHT THIS FOR MY FATHER AS HE HAD MY OLD KINDLE EASY FOR HIM TO USE	NEGATIVE
[truncated: 3,627 more rows]
